# Supplementary material for: Erroneous energy-generating cycles in published genome scale metabolic networks: Identification and removal
Source: PLoS Comput Biol. 2017 Apr 18;13(4):e1005494. doi: 10.1371/journal.pcbi.1005494 (PMC5413070; doi:10.1371/journal.pcbi.1005494)
Supplement: S1 Table — Energy dissipation reactions (EDRs) for each of the 15 different types of energy metabolites in the cell. (XLSX) [file pcbi.1005494.s002.xlsx]

## Sheet: Sheet1
type	equation
ATP	ATP[cytosol] + H2O[cytosol] --> ADP[cytosol] + H(+)[cytosol] + Phosphate[cytosol]
CTP	CTP[cytosol] + H2O[cytosol] --> CDP[cytosol] + H(+)[cytosol] + Phosphate[cytosol]
GTP	GTP[cytosol] + H2O[cytosol] --> GDP[cytosol] + H(+)[cytosol] + Phosphate[cytosol]
UTP	UTP[cytosol] + H2O[cytosol] --> UDP[cytosol] + H(+)[cytosol] + Phosphate[cytosol]
ITP	ITP[cytosol] + H2O[cytosol] --> IDP[cytosol] + H(+)[cytosol] + Phosphate[cytosol]
NADH	Nicotinamide adenine dinucleotide - reduced[cytosol] --> H(+)[cytosol] + Nicotinamide adenine dinucleotide[cytosol]
NADPH	Nicotinamide adenine dinucleotide phosphate - reduced[cytosol] --> H(+)[cytosol] + Nicotinamide adenine dinucleotide phosphate[cytosol]
FADH2	Flavin adenine dinucleotide reduced[cytosol] --> 2 H(+)[cytosol] + Flavin adenine dinucleotide oxidized[cytosol]
FMNH2	Reduced FMN[cytosol] --> 2 H(+)[cytosol] + FMN[cytosol]
Q8H2	Ubiquinol-8[cytosol] --> 2 H(+)[cytosol] + Ubiquinone-8[cytosol]
MQL8	Menaquinol 8[cytosol] --> 2 H(+)[cytosol] + Menaquinone 8[cytosol]
DMMQL8	2-Demethylmenaquinol 8[cytosol] --> 2 H(+)[cytosol] + 2-Demethylmenaquinone 8[cytosol]
ACCOA	H2O[cytosol] + Acetyl-CoA[cytosol] --> H(+)[cytosol] + Acetate[cytosol] + Coenzyme A[cytosol]
GLU	L-Glutamate[cytosol] + H2O[cytosol] --> 2-Oxoglutarate[cytosol] + Ammonium[cytosol] + 2 H(+)[cytosol]
PROTON	H(+)[periplasm] --> H(+)[cytosol]
