# Supplementary material for: Erroneous energy-generating cycles in published genome scale metabolic networks: Identification and removal
Source: PLoS Comput Biol. 2017 Apr 18;13(4):e1005494. doi: 10.1371/journal.pcbi.1005494 (PMC5413070; doi:10.1371/journal.pcbi.1005494)
Supplement: S2 Table — For each model, this table shows whether biomass production was possible at all (hasGrowth), whether energy generating cycles are present (hasEGCs), the identified types of EGCs (e.g., generates.ATP), and the reactions (or reaction directions) removed by GlobalFit for the “simple” run (all removals allowed) and with removal of the ATP synthase forbidden (“synthase”). (XLSX) [file pcbi.1005494.s003.xlsx]

## Sheet: Description
	column	description
	modelname	Name of the model as in the database
	namespace	Database and therewith the type of names for reactions and metabolites
	id	Unique id for each model
	hasEnergyCycle	Model has energy generating cycle (EGC)
	hasGrowth	Ability to grow in rich medium
	species	Species this model is built of
	possibleCycleExamples	Model has all reactions needed for one of the cycle examples from the paper (Fig. 6 a, b, c, d). That does neither mean the model has to have this cycle, nor this is the only cycle in that model.
	generates.ATP	The model can generate energy of this type from nothing.
	generates.CTP
	generates.GTP
	generates.UTP
	generates.ITP
	generates.NADH
	generates.NADPH
	generates.FADH2
	generates.FMNH2
	generates.Q8H2
	generates.MQL8
	generates.DMMQL8
	generates.ACCOA
	generates.GLU
	generates.PROTON
	fixedBiomass.rforward	Suggestions from GlobalFit to remove these reactions in forward or backward direction. Note: Cells might be overfull.
	fixedBiomass.rbackward
	synthase.rforward	Suggestions from GlobalFit to remove these reactions in forward or backward direction, while the ATP synthase has to be kept in the model. Note: Cells might be overfull.
	synthase.rbackward

## Sheet: Data
modelname	namespace	id	hasEnergyCycle	hasGrowth	species	possibleCycleExamples	generates.ATP	generates.CTP	generates.GTP	generates.UTP	generates.ITP	generates.NADH	generates.NADPH	generates.FADH2	generates.FMNH2	generates.Q8H2	generates.MQL8	generates.DMMQL8	generates.ACCOA	generates.GLU	generates.PROTON	fixedBiomass.rforward	fixedBiomass.rbackward	synthase.rforward	synthase.rbackward
Seed257313.1	seed	Seed257313.1.seed	TRUE	TRUE	Bordetella pertussis Tohama I ( Seed257313.1 )	d	2	1	2	1	1	0	0	0	0	0	0	0	1.5	0	0	rxn10042_c0	rxn09240_c0	rxn10122_c0	rxn09240_c0, rxn00058_c0, rxn10125_c0
Seed224326.1	seed	Seed224326.1.seed	FALSE	TRUE	Borrelia burgdorferi B31 ( Seed224326.1 )		0	0	0	0	0	0	0	0	0	0	0	0	0	0	0
Seed224911.1	seed	Seed224911.1.seed	TRUE	TRUE	Bradyrhizobium japonicum USDA 110 ( Seed224911.1 )	d	5	1	3	2	1	1	1	1	0	1	1	1	2	1	0	rxn00568_c0, rxn12822_c0, rxn10042_c0	rxn09240_c0, rxn00606_c0, rxn02894_c0, rxn01286_c0	rxn00704_c0, rxn01241_c0, rxn01022_c0, rxn05937_c0, rxn00379_c0, rxn10122_c0	rxn00058_c0, rxn01102_c0, rxn10125_c0
Seed224914.1	seed	Seed224914.1.seed	TRUE	TRUE	Brucella melitensis 16M ( Seed224914.1 )	d	3	1	3	1	1	0	0	0	0	0	0	0	1.3333	0	0	rxn10042_c0	rxn00763_c0, rxn09240_c0	rxn00379_c0, rxn10122_c0	rxn00747_c0, rxn00058_c0, rxn05596_c0, rxn10125_c0
Seed107806.1	seed	Seed107806.1.seed	TRUE	TRUE	Buchnera aphidicola str. APS (Acyrthosiphon pisum) ( Seed107806.1 )	d	0	0	1	0	0	0	0	0	0	0	0	0	0	0	0
Seed269482.1	seed	Seed269482.1.seed	TRUE	TRUE	Burkholderia cepacia R1808 ( Seed269482.1 )	d	3.5	1	3	1	1	0	0	0	0	0	0	0	2.1667	0	0	rxn00379_c0, rxn10042_c0	rxn01286_c0, rxn01444_c0	rxn00097_c0, rxn10945_c0, rxn10122_c0	rxn09240_c0, rxn00058_c0, rxn01102_c0, rxn10125_c0
Seed272560.3	seed	Seed272560.3.seed	TRUE	TRUE	Burkholderia pseudomallei K96243 ( Seed272560.3 )	d	4.5	1	3	1	1	0.5	0.5	0.5	0	0.5	0.5	0.5	2.5	0.5	0	rxn12822_c0, rxn00097_c0, rxn00379_c0, rxn10042_c0, rxn00781_c0	rxn01737_c0	rxn00577_c0, rxn12822_c0, rxn00097_c0, rxn10945_c0, rxn10122_c0	rxn09240_c0, rxn00058_c0, rxn01286_c0, rxn10125_c0
Seed36873.1	seed	Seed36873.1.seed	TRUE	TRUE	Burkholderia xenovorans LB400 ( Seed36873.1 )	d	4.3333	1	3	1	1	0	0	0	0	0	0	0	2.5333	0	0	rxn00379_c0, rxn10042_c0	rxn01286_c0, rxn05145_c0, rxn01444_c0	rxn10945_c0, rxn10122_c0	rxn09240_c0, rxn00058_c0, rxn01286_c0, rxn05209_c0, rxn10052_c0, rxn10125_c0
Seed360110.3	seed	Seed360110.3.seed	TRUE	TRUE	Campylobacter jejuni subsp. jejuni 84-25 ( Seed360110.3 )		1.2917	1	1	1	1	0	0	0	0	0	0	0	1.1458	0	0	rxn10042_c0, rxn05313_c0		rxn10945_c0, rxn10122_c0, rxn05313_c0
Seed360111.3	seed	Seed360111.3.seed	TRUE	TRUE	Campylobacter jejuni subsp. jejuni CF93-6 ( Seed360111.3 )		1.2917	1	1	1	1	0	0	0	0	0	0	0	1.1458	0	0	rxn10042_c0, rxn05313_c0		rxn10945_c0, rxn10122_c0	rxn05145_c0
iBWG_1329	bigg	iBWG_1329.bigg	FALSE	TRUE	Escherichia coli BW2952	b, c	0	0	0	0	0	0	0	0	0	0	0	0	0	0	0
Seed192222.1	seed	Seed192222.1.seed	TRUE	TRUE	Campylobacter jejuni subsp. jejuni NCTC 11168 ( Seed192222.1 )		1.2917	1	1	1	1	0	0	0	0	0	0	0	1.1458	0	0	rxn10042_c0	rxn05145_c0	rxn10945_c0, rxn10122_c0	rxn05145_c0
Seed246194.3	seed	Seed246194.3.seed	TRUE	TRUE	Carboxydothermus hydrogenoformans Z-2901 ( Seed246194.3 )		1	1	1	1	1	0	0	0	0	0	0	0	1	0	0	rxn10042_c0		rxn10122_c0	rxn05206_c0, rxn10123_c0, rxn00616_c0
Seed190650.1	seed	Seed190650.1.seed	TRUE	TRUE	Caulobacter crescentus CB15 ( Seed190650.1 )	d	2	1	2	1	1	0	0	0	0	0	0	0	1	0	0	rxn00379_c0, rxn10042_c0		rxn00288_c0	rxn09240_c0, rxn00058_c0, rxn10125_c0
Seed272561.1	seed	Seed272561.1.seed	FALSE	TRUE	Chlamydia trachomatis D/UW-3/CX ( Seed272561.1 )		0	0	0	0	0	0	0	0	0	0	0	0	0	0	0
Seed115711.7	seed	Seed115711.7.seed	TRUE	TRUE	Chlamydophila pneumoniae AR39 ( Seed115711.7 )		1	1	1	1	1	0	0	0	0	0	0	0	1	0	0
Seed272562.1	seed	Seed272562.1.seed	TRUE	TRUE	Clostridium acetobutylicum ATCC 824 ( Seed272562.1 )	d	3	1	3	1	2	0	0	0	0	0	0	0	1	0	0	rxn01967_c0, rxn00379_c0	rxn00779_c0	rxn00379_c0, rxn01132_c0	rxn01100_c0
Seed290402.34	seed	Seed290402.34.seed	TRUE	TRUE	Clostridium beijerincki beijerinckii NCIMB 8052 ( Seed290402.34 )	d	5	2	5	3	3	0	0	0	0	0	0	0	2	0	0	rxn00704_c0, rxn10042_c0, rxn00781_c0	rxn09240_c0, rxn03108_c0	rxn00704_c0, rxn00288_c0, rxn10124_c0, rxn00379_c0, rxn10122_c0	rxn01100_c0, rxn02305_c0
Seed645462.3.16242	seed	Seed645462.3.16242.seed	TRUE	TRUE	Clostridium difficile CD196 ( Seed645462.3.16242 )		8.4167	1	4	2	2	1	1	1	0	1	1	1	3	1	0	rxn00781_c0, rxn10042_c0	rxn03491_c0, rxn05145_c0, rxn01021_c0, rxn05175_c0, rxn00547_c0, rxn00608_c0, rxn02484_c0, rxn00392_c0	rxn00781_c0, rxn00222_c0, rxn04046_c0, rxn10917_c0, rxn10993_c0	rxn00223_c0, rxn05145_c0, rxn01021_c0, rxn05175_c0, rxn05526_c0, rxn02484_c0, rxn00392_c0, rxn05496_c0
Seed212717.1	seed	Seed212717.1.seed	TRUE	TRUE	Clostridium tetani E88 ( Seed212717.1 )		2.4167	1	2.4167	2	2	0	0	0	0	0	0	0	2	0	0		rxn05206_c0, rxn01286_c0, rxn00772_c0, rxn05145_c0	rxn00778_c0, rxn05313_c0	rxn05206_c0, rxn01102_c0
Seed196627.4	seed	Seed196627.4.seed	TRUE	TRUE	Corynebacterium glutamicum ATCC 13032 ( Seed196627.4 )	d	3	1	3	1	1	0	0	0	0	0	0	0	1	0	0		rxn09240_c0, rxn00058_c0, rxn01102_c0	rxn00379_c0, rxn00781_c0	rxn00058_c0
ic_1306	bigg	ic_1306.bigg	FALSE	TRUE	Escherichia coli CFT073	b, c	0	0	0	0	0	0	0	0	0	0	0	0	0	0	0
Seed227377.1	seed	Seed227377.1.seed	TRUE	TRUE	Coxiella burnetii RSA 493 ( Seed227377.1 )		1	1	1	1	1	0	0	0	0	0	0	0	0.5	0	0	rxn10042_c0		rxn10122_c0	rxn10125_c0
Seed269798.12	seed	Seed269798.12.seed	TRUE	TRUE	Cytophaga hutchinsonii ATCC 33406 ( Seed269798.12 )	d	1.875	1	1.875	1.875	1.875	0	0	0	0	0	0	0	0.9375	0	0		rxn09240_c0, rxn00616_c0	rxn00379_c0, rxn10122_c0
Seed243164.3	seed	Seed243164.3.seed	TRUE	TRUE	Dehalococcoides ethenogenes 195 ( Seed243164.3 )		1.25	1	1.25	1	1	0	0	0	0	0	0	0	0.625	0	0
Seed243230.1	seed	Seed243230.1.seed	TRUE	TRUE	Deinococcus radiodurans R1 ( Seed243230.1 )		3	2	3	2	3	0	0	0	0	0	0	0	2.5	0	0		rxn01100_c0, rxn00772_c0, rxn01352_c0		rxn01100_c0, rxn00772_c0, rxn01352_c0
Seed207559.3	seed	Seed207559.3.seed	TRUE	TRUE	Desulfovibrio desulfuricans G20 ( Seed207559.3 )		1	1	1	1	1	0	0	0	0	0	0	0	1	0	0	rxn10042_c0		rxn10043_c0	rxn05206_c0
Seed302409.3	seed	Seed302409.3.seed	TRUE	TRUE	Ehrlichia ruminantium str. Gardel ( Seed302409.3 )		1	1	1	1	1	0	0	0	0	0	0	0	0.5	0	0	rxn00288_c0, rxn10043_c0	rxn05638_c0	rxn10043_c0, rxn10945_c0	rxn09188_c0
Seed445932.3	seed	Seed445932.3.seed	TRUE	TRUE	Elusimicrobium minutum Pei191 ( Seed445932.3 )		1.375	1	1	1	1	0	0	0	0	0	0	0	1	0	0	rxn00781_c0	rxn08655_c0		rxn00779_c0, rxn08655_c0
Opt83333.1	seed	Opt83333.1.seed	TRUE	TRUE	Escherichia coli K12 ( Opt83333.1 )	d	4	2	4	4	3	0	0	0	0	0	0	0	3	0	0	rxn00379_c0, rxn01967_c0, rxn10042_c0	rxn00772_c0	rxn10114_c0, rxn00379_c0, rxn10945_c0, rxn05217_c0, rxn01967_c0, rxn10122_c0, rxn05654_c0	rxn05596_c0, rxn10152_c0, rxn00772_c0, rxn10157_c0, rxn10125_c0
Seed83333.1	seed	Seed83333.1.seed	TRUE	TRUE	Escherichia coli K12 ( Seed83333.1 )	d	5	2	5	4	3	0	0	0	0	0	0	0	3	0	0	rxn10042_c0, rxn00379_c0, rxn01967_c0, rxn00704_c0	rxn00772_c0	rxn05217_c0, rxn05654_c0, rxn10122_c0, rxn10945_c0, rxn00379_c0, rxn01967_c0, rxn10154_c0, rxn00704_c0	rxn10125_c0, rxn00157_c0, rxn10152_c0, rxn05596_c0, rxn00772_c0
Seed316407.3	seed	Seed316407.3.seed	TRUE	TRUE	Escherichia coli W3110 ( Seed316407.3 )	d	5	2	5	4	3	0	0	0	0	0	0	0	3	0	0	rxn00704_c0, rxn01967_c0, rxn10042_c0	rxn09240_c0, rxn00772_c0	rxn00704_c0, rxn01967_c0, rxn10114_c0, rxn00379_c0, rxn10945_c0, rxn10122_c0, rxn05654_c0, rxn05217_c0	rxn00772_c0, rxn05596_c0, rxn10152_c0, rxn10157_c0, rxn10125_c0
iE2348C_1286	bigg	iE2348C_1286.bigg	FALSE	TRUE	Escherichia coli O127:H6 str. E2348/69	b, c	0	0	0	0	0	0	0	0	0	0	0	0	0	0	0
Seed156586.3	seed	Seed156586.3.seed	TRUE	TRUE	Flavobacteria sp. BBFL7 ( Seed156586.3 )		1	1	1	1	1	0	0	0	0	0	0	0	0.5	0	0	rxn10042_c0		rxn10043_c0	rxn05206_c0
Seed376686.6	seed	Seed376686.6.seed	TRUE	TRUE	Flavobacterium johnsonia johnsoniae UW101 ( Seed376686.6 )	a, d	3.5	2	3.5	2	3	0	0	0	0	0	0	0	2	0	0	rxn00097_c0, rxn00379_c0, rxn10042_c0	rxn00547_c0	rxn00097_c0, rxn01967_c0, rxn10122_c0	rxn09240_c0, rxn10153_c0
Seed313593.3	seed	Seed313593.3.seed	TRUE	TRUE	Flavobacterium sp. MED217 ( Seed313593.3 )	d	4	2	4	2	3	0	0	0	0	0	0	0	2	0	0	rxn10042_c0, rxn00615_c0, rxn01967_c0	rxn09240_c0	rxn01967_c0	rxn01102_c0, rxn05596_c0, rxn00058_c0, rxn09240_c0
Opt401614.5	seed	Opt401614.5.seed	TRUE	TRUE	Francisella tularensis subsp. novicida U112 ( Opt401614.5 )	d	2	1.5	2	2	2	0	0	0	0	0	0	0	2	0	0	rxn00379_c0, rxn10042_c0		rxn10122_c0, rxn00379_c0	rxn10125_c0, rxn05206_c0
Seed401614.5	seed	Seed401614.5.seed	TRUE	TRUE	Francisella tularensis subsp. novicida U112 ( Seed401614.5 )	d	2	1.5	2	2	2	0	0	0	0	0	0	0	2	0	0	rxn00379_c0, rxn10042_c0		rxn10122_c0	rxn09240_c0, rxn05206_c0, rxn10125_c0
Seed177416.3	seed	Seed177416.3.seed	TRUE	TRUE	Francisella tularensis subsp. tularensis Schu 4 ( Seed177416.3 )	d	2	1.5	2	2	2	0	0	0	0	0	0	0	1	0	0	rxn00379_c0, rxn10042_c0		rxn00288_c0, rxn00379_c0, rxn10945_c0	rxn10125_c0
Seed106370.11	seed	Seed106370.11.seed	TRUE	TRUE	Frankia sp. Ccl3 ( Seed106370.11 )	d	3	1	3	2	1	1	1	1	0	1	1	1	1	1	0	rxn12822_c0, rxn00379_c0, rxn10042_c0	rxn01100_c0	rxn00288_c0, rxn01241_c0, rxn00379_c0	rxn00058_c0, rxn05206_c0, rxn10124_c0, rxn01286_c0, rxn10123_c0, rxn10125_c0
Seed190304.1	seed	Seed190304.1.seed	TRUE	TRUE	Fusobacterium nucleatum subsp. nucleatum ATCC 25586 ( Seed190304.1 )		1	1	1	1	0	0	0	0	0	0	0	0	1	0	0		rxn00611_c0, rxn00616_c0, rxn01451_c0		rxn00611_c0, rxn00616_c0, rxn01451_c0
Seed235909.3	seed	Seed235909.3.seed	TRUE	TRUE	Geobacillus kaustophilus HTA426 ( Seed235909.3 )		4.6667	2	4.6667	3	3	0	0	0	0	0	0	0	2	0	0	rxn10042_c0, rxn00781_c0, rxn05313_c0	rxn05054_c0, rxn01737_c0	rxn00704_c0, rxn10122_c0, rxn03541_c0, rxn05313_c0	rxn00058_c0, rxn01286_c0, rxn05596_c0
Seed269799.3	seed	Seed269799.3.seed	TRUE	TRUE	Geobacter metallireducens GS-15 ( Seed269799.3 )	d	2.3333	1	2.3333	1	1	0	0	0	0	0	0	0	2	0	0	rxn00379_c0, rxn10042_c0	rxn05209_c0	rxn00288_c0	rxn05209_c0, rxn02304_c0, rxn09240_c0, rxn00058_c0
iEC042_1314	bigg	iEC042_1314.bigg	FALSE	FALSE	Escherichia coli 042
Seed243231.1	seed	Seed243231.1.seed	TRUE	TRUE	Geobacter sulfurreducens PCA ( Seed243231.1 )	d	2.3333	1	2.3333	1	1	0	0	0	0	0	0	0	1	0	0	rxn10042_c0	rxn09240_c0, rxn05209_c0	rxn00288_c0	rxn09240_c0, rxn00058_c0, rxn05209_c0
Seed290633.1	seed	Seed290633.1.seed	TRUE	TRUE	Gluconobacter oxydans 621H ( Seed290633.1 )	d	1.75	1	1.75	1	1	0	0	0	0	0	0	0	0.875	0	0	rxn00379_c0, rxn10042_c0		rxn00379_c0	rxn05573_c0, rxn10125_c0
Opt71421.1	seed	Opt71421.1.seed	TRUE	TRUE	Haemophilus influenzae Rd KW20 ( Opt71421.1 )		0.75	0.75	0.75	0.75	0.75	0	0	0	0	0	0	0	0.75	0	0	rxn10042_c0			rxn05596_c0, rxn10125_c0
Seed71421.1	seed	Seed71421.1.seed	TRUE	TRUE	Haemophilus influenzae Rd KW20 ( Seed71421.1 )		0.75	0.75	0.75	0.75	0.75	0	0	0	0	0	0	0	0.75	0	0	rxn10042_c0			rxn05596_c0, rxn10125_c0
Opt85962.1	seed	Opt85962.1.seed	TRUE	TRUE	Helicobacter pylori 26695 ( Opt85962.1 )		0.875	0.875	0.875	0.875	0.875	0	0	0	0	0	0	0	0.875	0	0	rxn10122_c0		rxn10122_c0
Seed85962.1	seed	Seed85962.1.seed	TRUE	TRUE	Helicobacter pylori 26695 ( Seed85962.1 )		0.875	0.875	0.875	0.875	0.875	0	0	0	0	0	0	0	0.875	0	0	rxn10122_c0		rxn10122_c0
Seed85963.1	seed	Seed85963.1.seed	TRUE	TRUE	Helicobacter pylori J99 ( Seed85963.1 )		0.875	0.875	0.875	0.875	0.875	0	0	0	0	0	0	0	0.875	0	0	rxn10122_c0		rxn10122_c0
Seed283942.3	seed	Seed283942.3.seed	TRUE	TRUE	Idiomarina loihiensis L2TR ( Seed283942.3 )		1	1	1	1	1	0.5	0.5	0.5	0	0.5	0.5	0.5	0.6667	0.5	0	rxn05937_c0, rxn10042_c0		rxn12822_c0	rxn00058_c0, rxn05206_c0, rxn10125_c0
Seed266940.5	seed	Seed266940.5.seed	TRUE	TRUE	Kineococcus radiotolerans SRS30216 ( Seed266940.5 )		2	1.5	2	2	2	0	0	0	0	0	0	0	2	0	0	rxn10042_c0	rxn01286_c0	rxn00781_c0	rxn00058_c0, rxn05596_c0
Seed272620.3	seed	Seed272620.3.seed	TRUE	TRUE	Klebsiella pneumoniae MGH 78578 ( Seed272620.3 )	a, d	6.6667	2	5	3	3	0	0	0	0	0	0	0	4	0	0	rxn00784_c0, rxn10042_c0, rxn00379_c0	rxn05145_c0, rxn03108_c0, rxn00772_c0, rxn00506_c0	rxn00784_c0, rxn10154_c0, rxn05313_c0, rxn05217_c0, rxn05654_c0, rxn00778_c0, rxn10945_c0, rxn00379_c0	rxn02305_c0, rxn10125_c0, rxn10153_c0, rxn00506_c0, rxn10152_c0, rxn05596_c0
iEC55989_1330	bigg	iEC55989_1330.bigg	FALSE	TRUE	Escherichia coli 55989	b, c	0	0	0	0	0	0	0	0	0	0	0	0	0	0	0
Seed220668.1	seed	Seed220668.1.seed	TRUE	TRUE	Lactobacillus plantarum WCFS1 ( Seed220668.1 )		3.5	1	3	3	3	0	0	0	0	0	0	0	1	0	0	rxn01967_c0, rxn10042_c0	rxn01100_c0, rxn01352_c0	rxn01967_c0, rxn05226_c0, rxn00695_c0, rxn00781_c0	rxn05206_c0
Seed272623.1	seed	Seed272623.1.seed	TRUE	TRUE	Lactococcus lactis subsp. lactis Il1403 ( Seed272623.1 )		2	1	2	2	2	0	0	0	0	0	0	0	1	0	0	rxn01967_c0	rxn01509_c0		rxn00022_c0, rxn01509_c0
Seed272624.3	seed	Seed272624.3.seed	TRUE	TRUE	Legionella pneumophila subsp. pneumophila str. Philadelphia 1 ( Seed272624.3 )		1	1	1	1	1	0.5	0.5	0.5	0	0.5	0.5	0.5	1	0.5	0	rxn02376_c0, rxn10042_c0		rxn10945_c0	rxn00058_c0, rxn01872_c0, rxn09272_c0, rxn10125_c0
Seed281090.3	seed	Seed281090.3.seed	TRUE	TRUE	Leifsonia xyli subsp. xyli str. CTCB07 ( Seed281090.3 )		2	1	1	1	1	0	0	0	0	0	0	0	1	0	0	rxn10042_c0, rxn00781_c0		rxn10043_c0	rxn05206_c0, rxn01286_c0, rxn05573_c0, rxn10125_c0
Seed267671.1	seed	Seed267671.1.seed	TRUE	TRUE	Leptospira interrogans serovar Copenhageni str. Fiocruz L1-130 ( Seed267671.1 )	d	3	1	3	1	1	0	0	0	0	0	0	0	1	0	0	rxn00615_c0, rxn10042_c0	rxn09240_c0	rxn00379_c0, rxn10043_c0	rxn01102_c0, rxn09272_c0, rxn10125_c0
Seed189518.1	seed	Seed189518.1.seed	TRUE	TRUE	Leptospira interrogans serovar Lai str. 56601 ( Seed189518.1 )	d	2	1	2	1	1	0	0	0	0	0	0	0	1	0	0	rxn10042_c0, rxn00379_c0			rxn10125_c0, rxn00058_c0, rxn09240_c0
Seed272626.1	seed	Seed272626.1.seed	TRUE	TRUE	Listeria innocua Clip11262 ( Seed272626.1 )		1.75	1.375	1.75	1.75	1.75	0	0	0	0	0	0	0	1	0	0	rxn10042_c0	rxn00022_c0, rxn01444_c0	rxn00097_c0	rxn05596_c0, rxn00022_c0
Seed169963.1	seed	Seed169963.1.seed	TRUE	TRUE	Listeria monocytogenes EGD-e ( Seed169963.1 )		1.75	1.375	1.75	1.75	1.75	0	0	0	0	0	0	0	1	0	0	rxn01967_c0, rxn00097_c0	rxn05206_c0	rxn00097_c0, rxn01132_c0	rxn05596_c0
Seed393117.3	seed	Seed393117.3.seed	TRUE	TRUE	Listeria monocytogenes FSL J1-194 ( Seed393117.3 )		2.75	1.875	2.75	2.75	2.75	0	0	0	0	0	0	0	1	0	0	rxn00704_c0, rxn01967_c0, rxn00097_c0	rxn05596_c0	rxn00704_c0, rxn00097_c0, rxn01132_c0	rxn05596_c0
Seed393130.3	seed	Seed393130.3.seed	TRUE	TRUE	Listeria monocytogenes J0161 ( Seed393130.3 )		2.75	1.875	2.75	2.75	2.75	0	0	0	0	0	0	0	1	0	0	rxn00704_c0, rxn00097_c0, rxn01132_c0	rxn05596_c0	rxn00704_c0, rxn01967_c0, rxn00097_c0	rxn05596_c0
iECABU_c1320	bigg	iECABU_c1320.bigg	FALSE	TRUE	Escherichia coli ABU 83972	b, c	0	0	0	0	0	0	0	0	0	0	0	0	0	0	0
Seed342108.5	seed	Seed342108.5.seed	TRUE	TRUE	Magnetospirillum magneticum AMB-1 ( Seed342108.5 )	d	3	1	3	1	1	0	0	0	0	0	0	0	2.25	0	0	rxn00379_c0, rxn10042_c0	rxn01870_c0	rxn00288_c0, rxn00379_c0	rxn05560_c0, rxn00058_c0, rxn05206_c0, rxn10125_c0
Seed221988.1	seed	Seed221988.1.seed	TRUE	TRUE	Mannheimia succiniciproducens MBEL55E ( Seed221988.1 )	d	2.75	1.875	2.75	2.75	2.75	0	0	0	0	0	0	0	1	0	0	rxn00379_c0, rxn10042_c0, rxn00781_c0		rxn00379_c0	rxn05206_c0, rxn01286_c0, rxn10125_c0
Seed269797.3	seed	Seed269797.3.seed	TRUE	TRUE	Methanosarcina barkeri str. fusaro ( Seed269797.3 )		1	1	1	1	1	0	0	0	0	0	0	0	1	0	0
Seed265072.7	seed	Seed265072.7.seed	TRUE	TRUE	Methylobacillus flagellatus KT ( Seed265072.7 )	d	3.3333	1	3	1	1	0	0	0	0	0	0	0	2	0	0	rxn10042_c0	rxn09240_c0, rxn10052_c0, rxn05209_c0	rxn10043_c0	rxn09240_c0, rxn10052_c0, rxn05209_c0, rxn08291_c0
Seed243233.4	seed	Seed243233.4.seed	TRUE	TRUE	Methylococcus capsulatus str. Bath ( Seed243233.4 )	d	2.3333	1	2.3333	1	1	0	0	0	0	0	0	0	1.6667	0	0	rxn10042_c0	rxn09240_c0, rxn05209_c0	rxn10043_c0	rxn09240_c0, rxn05638_c0, rxn05206_c0, rxn08655_c0, rxn05209_c0, rxn10125_c0
Opt83332.1	seed	Opt83332.1.seed	TRUE	TRUE	Mycobacterium tuberculosis H37Rv ( Opt83332.1 )	d	3	1	3	1	1	0	0	0	0	0	0	0	2	0	0	rxn01492_c0, rxn00379_c0, rxn10042_c0		rxn10122_c0, rxn01492_c0	rxn09240_c0, rxn00058_c0, rxn05206_c0, rxn10125_c0
Seed83332.1	seed	Seed83332.1.seed	TRUE	TRUE	Mycobacterium tuberculosis H37Rv ( Seed83332.1 )	d	3	1	3	1	1	0	0	0	0	0	0	0	2	0	0	rxn10042_c0	rxn09240_c0, rxn01102_c0	rxn00379_c0, rxn10122_c0	rxn00058_c0, rxn05206_c0, rxn01286_c0
Opt243273.1	seed	Opt243273.1.seed	FALSE	TRUE	Mycoplasma genitalium G-37 ( Opt243273.1 )		0	0	0	0	0	0	0	0	0	0	0	0	0	0	0
Seed243273.1	seed	Seed243273.1.seed	FALSE	TRUE	Mycoplasma genitalium G-37 ( Seed243273.1 )		0	0	0	0	0	0	0	0	0	0	0	0	0	0	0
Seed243273.27.796	seed	Seed243273.27.796.seed	TRUE	TRUE	Mycoplasma genitalium G37 [WGS] ( Seed243273.27.796 )		2	2	2	1	2	0	0	0	0	0	0	0	1	0	0	rxn10042_c0	rxn01145_c0		rxn05206_c0, rxn08792_c0, rxn01145_c0
iECB_1328	bigg	iECB_1328.bigg	FALSE	TRUE	Escherichia coli B str. REL606	b, c	0	0	0	0	0	0	0	0	0	0	0	0	0	0	0
Seed272634.1	seed	Seed272634.1.seed	TRUE	TRUE	Mycoplasma pneumoniae M129 ( Seed272634.1 )		1	0.5	1	1	1	0	0	0	0	0	0	0	1	0	0
Seed272634.1.149	seed	Seed272634.1.149.seed	TRUE	TRUE	Mycoplasma pneumoniae M129 ( Seed272634.1.149 )		0.25	0.25	0.25	0.25	0.25	0	0	0	0	0	0	0	0.25	0	0
Opt272635.1	seed	Opt272635.1.seed	TRUE	TRUE	Mycoplasma pulmonis UAB CTIP ( Opt272635.1 )		1	1	1	0	1	0	0	0	0	0	0	0	1	0	0
Seed272635.1	seed	Seed272635.1.seed	TRUE	TRUE	Mycoplasma pulmonis UAB CTIP ( Seed272635.1 )		1	1	1	0	1	0	0	0	0	0	0	0	1	0	0		rxn00779_c0		rxn00779_c0
Seed242231.4	seed	Seed242231.4.seed	TRUE	TRUE	Neisseria gonorrhoeae FA 1090 ( Seed242231.4 )		1	1	1	1	1	0	0	0	0	0	0	0	1	0	0	rxn10042_c0		rxn10122_c0, rxn00148_c0	rxn00058_c0, rxn10125_c0
Seed122586.1	seed	Seed122586.1.seed	TRUE	TRUE	Neisseria meningitidis MC58 ( Seed122586.1 )	d	2	1	2	1	1	0	0	0	0	0	0	0	1	0	0	rxn00379_c0, rxn10042_c0		rxn00379_c0, rxn10122_c0	rxn00058_c0, rxn05573_c0, rxn10125_c0
Seed323098.3	seed	Seed323098.3.seed	TRUE	TRUE	Nitrobacter winogradskyi Nb-255 ( Seed323098.3 )	d	2	1	2	1	1	0	0	0	0	0	0	0	1.5	0	0	rxn00288_c0, rxn00379_c0, rxn10043_c0	rxn08655_c0, rxn10125_c0	rxn00288_c0, rxn00379_c0	rxn00058_c0, rxn08655_c0, rxn10125_c0
Seed323261.3	seed	Seed323261.3.seed	TRUE	TRUE	Nitrosococcus oceani ATCC 19707 ( Seed323261.3 )	d	2	1	2	1	1	0	0	0	0	0	0	0	1.5	0	0	rxn10042_c0	rxn09240_c0	rxn00379_c0, rxn10945_c0, rxn10122_c0	rxn00058_c0, rxn05206_c0, rxn10125_c0
Seed228410.1	seed	Seed228410.1.seed	TRUE	TRUE	Nitrosomonas europaea ATCC 19718 ( Seed228410.1 )	d	3	1	2	1	1	0	0	0	0	0	0	0	2	0	0	rxn10042_c0	rxn09240_c0, rxn01509_c0	rxn10122_c0	rxn09240_c0, rxn00058_c0, rxn10052_c0, rxn05206_c0, rxn10125_c0
Seed247156.1	seed	Seed247156.1.seed	TRUE	TRUE	Nocardia farcinica IFM 10152 ( Seed247156.1 )	d	3	1.6667	3	1	1.6667	0	0	0	0	0	0	0	2	0	0	rxn10042_c0, rxn00781_c0	rxn09240_c0	rxn10122_c0	rxn09240_c0, rxn00058_c0, rxn01100_c0, rxn05206_c0, rxn10125_c0
iECBD_1354	bigg	iECBD_1354.bigg	FALSE	TRUE	Escherichia coli BL21-Gold(DE3)pLysS AG	b, c	0	0	0	0	0	0	0	0	0	0	0	0	0	0	0
Seed262768.1	seed	Seed262768.1.seed	TRUE	TRUE	Onion yellows phytoplasma OY-M ( Seed262768.1 )		1	1	1	1	1	0	0	0	0	0	0	0	0	0	0
Seed335992.3	seed	Seed335992.3.seed	TRUE	TRUE	Pelagibacter ubique HTCC1062 ( Seed335992.3 )		1	1	1	1	1	0	0	0	0	0	0	0	0	0	0	rxn10042_c0			rxn10125_c0, rxn00058_c0
Seed298386.1	seed	Seed298386.1.seed	TRUE	TRUE	Photobacterium profundum SS9 ( Seed298386.1 )	d	4.6667	2	4.6667	3	3	0	0	0	0	0	0	0	3	0	0	rxn00379_c0, rxn10042_c0	rxn01286_c0, rxn00772_c0, rxn05145_c0	rxn00379_c0	rxn00058_c0, rxn01286_c0, rxn00772_c0, rxn05206_c0, rxn05145_c0, rxn10125_c0
Seed243265.1	seed	Seed243265.1.seed	TRUE	TRUE	Photorhabdus luminescens subsp. laumondii TTO1 ( Seed243265.1 )	d	4	2	4	3	3	0	0	0	0	0	0	0	2	0	0	rxn00379_c0, rxn10042_c0, rxn00781_c0	rxn00772_c0	rxn10154_c0, rxn00379_c0, rxn10122_c0, rxn05654_c0, rxn00781_c0	rxn00772_c0, rxn05596_c0, rxn10152_c0, rxn10125_c0
Seed296591.1	seed	Seed296591.1.seed	TRUE	TRUE	Polaromonas sp. JS666 ( Seed296591.1 )	d	3	1	3	1	1	0	0	0	0	0	0	0	1	0	0	rxn10042_c0, rxn00781_c0	rxn09240_c0	rxn00379_c0, rxn10122_c0, rxn00781_c0	rxn00058_c0, rxn10125_c0
Seed242619.1	seed	Seed242619.1.seed	FALSE	TRUE	Porphyromonas gingivalis W83 ( Seed242619.1 )		0	0	0	0	0	0	0	0	0	0	0	0	0	0	0
Seed59919.1	seed	Seed59919.1.seed	TRUE	TRUE	Prochlorococcus marinus subsp. pastoris str. CCMP1986 ( Seed59919.1 )		1	1	1	1	1	0.9167	0.9167	1	0	1	1	1	1	0.5	0
Seed326442.4	seed	Seed326442.4.seed	TRUE	TRUE	Pseudoalteromonas haloplanktis TAC125 ( Seed326442.4 )	d	2	1	2	1	1	0.5	0.5	0.5	0	0.5	0.5	0.5	1	0.5	0	rxn05937_c0, rxn10043_c0	rxn09240_c0	rxn05937_c0	rxn09240_c0, rxn00058_c0
Opt208964.1	seed	Opt208964.1.seed	TRUE	TRUE	Pseudomonas aeruginosa PAO1 ( Opt208964.1 )	d	3.6667	1	3	1	1	0.5	0.5	0.5	0.5	0.5	0.5	0.5	2.2222	0.5	0	rxn12822_c0, rxn10042_c0, rxn05313_c0	rxn09240_c0, rxn01102_c0	rxn05937_c0, rxn00567_c0, rxn10122_c0, rxn05654_c0	rxn09240_c0, rxn00058_c0, rxn01100_c0, rxn05596_c0, rxn10152_c0, rxn05145_c0, rxn10125_c0
Seed208964.1	seed	Seed208964.1.seed	TRUE	TRUE	Pseudomonas aeruginosa PAO1 ( Seed208964.1 )	d	3.6667	1	3	1	1	0.5	0.5	0.5	0.5	0.5	0.5	0.5	2.2222	0.5	0	rxn05937_c0, rxn00379_c0, rxn10042_c0, rxn05313_c0	rxn01286_c0	rxn05937_c0, rxn00567_c0, rxn00379_c0, rxn10122_c0, rxn05313_c0	rxn00058_c0, rxn01286_c0, rxn10154_c0, rxn05206_c0, rxn10152_c0, rxn10125_c0
iECD_1391	bigg	iECD_1391.bigg	FALSE	TRUE	Escherichia coli BL21(DE3)	b, c	0	0	0	0	0	0	0	0	0	0	0	0	0	0	0
Seed220664.5	seed	Seed220664.5.seed	TRUE	TRUE	Pseudomonas fluorescens Pf-5 ( Seed220664.5 )	d	4	1	3	1	1	0.5	0.5	0.5	0.5	0.5	0.5	0.5	1.6667	0.5	0	rxn05313_c0, rxn10042_c0, rxn05937_c0	rxn01102_c0, rxn09240_c0	rxn10122_c0, rxn10945_c0, rxn12822_c0	rxn05145_c0, rxn05596_c0, rxn01100_c0, rxn00058_c0, rxn09240_c0
Seed205922.3	seed	Seed205922.3.seed	TRUE	TRUE	Pseudomonas fluorescens PfO-1 ( Seed205922.3 )	d	4	1	3	1	1	0	0	0	0	0	0	0	1	0	0	rxn10042_c0, rxn00781_c0	rxn09240_c0, rxn05145_c0	rxn05605_c0, rxn00379_c0, rxn10945_c0, rxn10122_c0	rxn00058_c0, rxn01286_c0, rxn10154_c0, rxn05596_c0, rxn10152_c0, rxn05145_c0, rxn10125_c0
Seed76869.3	seed	Seed76869.3.seed	TRUE	TRUE	Pseudomonas putida GB-1 ( Seed76869.3 )	d	3.6667	1	3	1	1	0.5	0.5	0.5	0.5	0.5	0.5	0.5	1	0.5	0	rxn12822_c0, rxn10042_c0, rxn05313_c0	rxn09240_c0, rxn01102_c0	rxn12822_c0, rxn00379_c0, rxn10945_c0, rxn10122_c0	rxn00058_c0, rxn01286_c0, rxn10154_c0, rxn05596_c0, rxn10152_c0, rxn05145_c0, rxn10153_c0, rxn10125_c0
Seed160488.1	seed	Seed160488.1.seed	TRUE	TRUE	Pseudomonas putida KT2440 ( Seed160488.1 )	d	3	1	3	1	1	0	0	0	0	0	0	0	1	0	0	rxn10042_c0	rxn09240_c0, rxn05145_c0	rxn05313_c0, rxn10122_c0, rxn10945_c0	rxn09240_c0, rxn10125_c0, rxn10153_c0, rxn10152_c0, rxn05596_c0, rxn00058_c0, rxn10154_c0
Seed666475.3	seed	Seed666475.3.seed	TRUE	TRUE	Pseudomonas syringae pv. aesculi str. 2250 ( Seed666475.3 )	d	3.5417	1	3	1	1	0	0	0	0	0	0	0	1	0	0	rxn05313_c0, rxn00781_c0, rxn10042_c0	rxn09240_c0	rxn05313_c0, rxn00781_c0, rxn10122_c0, rxn10945_c0	rxn05596_c0, rxn09240_c0
Seed267608.1	seed	Seed267608.1.seed	TRUE	TRUE	Ralstonia solanacearum GMI1000 ( Seed267608.1 )	d	3	1	3	1	1	0.5	0.5	0.5	0.5	0.5	0.5	0.5	1	0.5	0	rxn12822_c0, rxn00379_c0, rxn10042_c0, rxn01492_c0	rxn10052_c0	rxn10043_c0, rxn12822_c0, rxn00097_c0, rxn01492_c0, rxn10122_c0	rxn09240_c0, rxn10125_c0
Seed216596.1	seed	Seed216596.1.seed	TRUE	TRUE	Rhizobium leguminosarum bv. viciae 3841 ( Seed216596.1 )	d	5.3333	2	3	1	1	0	0	0	0	0	0	0	2.1667	0	0	rxn00379_c0, rxn10042_c0, rxn00781_c0	rxn00817_c0, rxn00772_c0, rxn05209_c0	rxn00778_c0, rxn00379_c0, rxn10122_c0, rxn00781_c0	rxn00058_c0, rxn00817_c0, rxn05209_c0, rxn10125_c0
Seed258594.1	seed	Seed258594.1.seed	TRUE	TRUE	Rhodopseudomonas palustris CGA009 ( Seed258594.1 )	d	3	1	3	1	1	1	1	1	0	1	1	1	2	1	0	rxn05893_c0, rxn10042_c0	rxn09240_c0, rxn01100_c0	rxn00568_c0, rxn10043_c0, rxn10113_c0, rxn00379_c0, rxn10122_c0, rxn10806_c0, rxn00781_c0	rxn10125_c0
Seed272947.1	seed	Seed272947.1.seed	TRUE	TRUE	Rickettsia prowazekii str. Madrid E ( Seed272947.1 )		1	1	1	1	1	0	0	0	0	0	0	0	1	0	0	rxn10042_c0		rxn10043_c0	rxn10125_c0
Seed266117.6	seed	Seed266117.6.seed	TRUE	TRUE	Rubrobacter xylanophilus DSM 9941 ( Seed266117.6 )		3	1.6	1	1	1.6	0	0	0	0	0	0	0	1	0	0	rxn00616_c0, rxn10042_c0	rxn00772_c0	rxn10122_c0	rxn05206_c0, rxn10125_c0, rxn00772_c0, rxn01286_c0
iECDH10B_1368	bigg	iECDH10B_1368.bigg	FALSE	TRUE	Escherichia coli str. K-12 substr. DH10B	b, c	0	0	0	0	0	0	0	0	0	0	0	0	0	0	0
e_coli_core	bigg	e_coli_core.bigg	FALSE	TRUE	Escherichia coli str. K-12 substr. MG1655		0	0	0	0	0	0	0	0	0	0	0	0	0	0	0
Seed309807.19	seed	Seed309807.19.seed	TRUE	TRUE	Salinibacter ruber DSM 13855 ( Seed309807.19 )	d	4	2	3.6667	2	3	0	0	0	0	0	0	0	1	0	0	rxn10042_c0	rxn09240_c0, rxn00763_c0, rxn01444_c0	rxn00097_c0, rxn10122_c0, rxn10043_c0	rxn09240_c0, rxn05206_c0, rxn00763_c0, rxn10125_c0
Seed99287.12.796	seed	Seed99287.12.796.seed	TRUE	TRUE	Salmonella enterica subsp. enterica serovar Typhimurium str. LT2 ( Seed99287.12.796 )	d	16.3333	2	6	4	3	1	1	1	1	1	1	1	6	1	0	rxn10042_c0, rxn00379_c0, rxn00704_c0, rxn04052_c0, rxn00607_c0, rxn10483_c0	rxn08297_c0, rxn05145_c0, rxn01021_c0, rxn00772_c0, rxn01286_c0, rxn12500_c0, rxn05044_c0, rxn01537_c0, rxn10091_c0, rxn09245_c0	rxn03492_c0, rxn05654_c0, rxn10945_c0, rxn00379_c0, rxn00704_c0, rxn00500_c0, rxn00148_c0, rxn00499_c0, rxn08194_c0, rxn05607_c0, rxn00288_c0, rxn01538_c0, rxn10483_c0, rxn01022_c0	rxn10155_c0, rxn05145_c0, rxn05596_c0, rxn00772_c0, rxn01286_c0, rxn09065_c0, rxn08420_c0, rxn12210_c0, rxn01395_c0
Opt99287.1	seed	Opt99287.1.seed	TRUE	TRUE	Salmonella typhimurium LT2 ( Opt99287.1 )	d	4	2	4	4	3	0	0	0	0	0	0	0	3	0	0	rxn10042_c0	rxn09240_c0, rxn01286_c0, rxn00772_c0	rxn10154_c0, rxn05938_c0, rxn00379_c0, rxn10945_c0, rxn10122_c0, rxn05654_c0	rxn01286_c0, rxn10152_c0, rxn05573_c0, rxn00772_c0, rxn05596_c0, rxn10125_c0, rxn10155_c0
Seed99287.1	seed	Seed99287.1.seed	TRUE	TRUE	Salmonella typhimurium LT2 ( Seed99287.1 )	d	5	2	5	4	3	0	0	0	0	0	0	0	3	0	0	rxn00704_c0, rxn10042_c0	rxn09240_c0, rxn01286_c0, rxn00772_c0	rxn00704_c0, rxn00288_c0, rxn00500_c0, rxn10154_c0, rxn00379_c0, rxn10945_c0, rxn05561_c0, rxn05654_c0, rxn05217_c0	rxn05573_c0, rxn01102_c0, rxn00772_c0, rxn05206_c0, rxn10125_c0
Seed326297.7	seed	Seed326297.7.seed	TRUE	TRUE	Shewanella amazonensis SB2B ( Seed326297.7 )	d	2	1.5	2	2	2	0.5	0.5	0.5	0	0.5	0.5	0.5	2	0.5	0	rxn12822_c0, rxn10042_c0	rxn09240_c0	rxn10043_c0, rxn05937_c0	rxn09240_c0, rxn05596_c0, rxn10125_c0
Seed326297.9	seed	Seed326297.9.seed	TRUE	TRUE	Shewanella amazonensis SB2B ( Seed326297.9 )	d	2	1.5	2	2	2	0.5	0.5	0.5	0	0.5	0.5	0.5	2	0.5	0	rxn10042_c0, rxn12822_c0	rxn09240_c0	rxn10043_c0, rxn05937_c0, rxn00379_c0	rxn05596_c0, rxn10125_c0
Seed318167.10	seed	Seed318167.10.seed	TRUE	TRUE	Shewanella frigidimarina NCIMB 400 ( Seed318167.10 )	d	3	2	3	3	3	0.5	0.5	0.5	0	0.5	0.5	0.5	2	0.5	0	rxn12822_c0, rxn10042_c0	rxn09240_c0, rxn00772_c0	rxn10043_c0, rxn12822_c0	rxn09240_c0, rxn00772_c0, rxn05206_c0, rxn10125_c0
Seed318167.13	seed	Seed318167.13.seed	TRUE	TRUE	Shewanella frigidimarina NCIMB 400 ( Seed318167.13 )	d	3	2	3	3	3	0.5	0.5	0.5	0	0.5	0.5	0.5	2	0.5	0	rxn12822_c0, rxn10042_c0	rxn09240_c0, rxn00772_c0	rxn12822_c0, rxn10043_c0	rxn09240_c0, rxn00772_c0, rxn05596_c0, rxn10125_c0
Seed458817.3	seed	Seed458817.3.seed	TRUE	TRUE	Shewanella halifaxensis HAW-EB4 ( Seed458817.3 )	d	3	2	3	3	3	0.5	0.5	0.5	0.5	0.5	0.5	0.5	2	0.5	0	rxn00379_c0, rxn12822_c0, rxn10042_c0	rxn00772_c0	rxn05937_c0, rxn10945_c0, rxn10122_c0	rxn00058_c0, rxn09240_c0, rxn00772_c0, rxn05206_c0, rxn10125_c0
Seed458817.7	seed	Seed458817.7.seed	TRUE	TRUE	Shewanella halifaxensis HAW-EB4 ( Seed458817.7 )	d	3	2	3	3	3	0.5	0.5	0.5	0.5	0.5	0.5	0.5	2	0.5	0	rxn00379_c0, rxn10042_c0, rxn05937_c0	rxn00772_c0	rxn10945_c0, rxn10122_c0, rxn05937_c0	rxn00058_c0, rxn09240_c0, rxn05596_c0, rxn10125_c0, rxn00772_c0
iEcDH1_1363	bigg	iEcDH1_1363.bigg	FALSE	TRUE	Escherichia coli DH1	b, c	0	0	0	0	0	0	0	0	0	0	0	0	0	0	0
Seed211586.1	seed	Seed211586.1.seed	TRUE	TRUE	Shewanella oneidensis MR-1 ( Seed211586.1 )	d	3	2	3	3	3	0.5	0.5	0.5	0	0.5	0.5	0.5	2	0.5	0	rxn12822_c0, rxn10042_c0	rxn09240_c0, rxn00772_c0	rxn05937_c0, rxn10122_c0	rxn09240_c0, rxn00058_c0, rxn00772_c0, rxn05206_c0, rxn10125_c0
Seed211586.8	seed	Seed211586.8.seed	TRUE	TRUE	Shewanella oneidensis MR-1 ( Seed211586.8 )	d	3	2	3	3	3	0.5	0.5	0.5	0	0.5	0.5	0.5	2	0.5	0	rxn10042_c0, rxn12822_c0	rxn09240_c0, rxn00772_c0	rxn05937_c0, rxn10122_c0	rxn09240_c0, rxn00058_c0, rxn00772_c0, rxn05596_c0, rxn10125_c0
Seed211586.9	seed	Seed211586.9.seed	TRUE	TRUE	Shewanella oneidensis MR-1 ( Seed211586.9 )	d	3	2	3	3	3	0.5	0.5	0.5	0	0.5	0.5	0.5	2	0.5	0	rxn10042_c0, rxn05937_c0, rxn00379_c0	rxn00772_c0	rxn05937_c0, rxn10122_c0	rxn09240_c0, rxn00772_c0, rxn10125_c0, rxn00058_c0, rxn05596_c0
Seed398579.3	seed	Seed398579.3.seed	TRUE	TRUE	Shewanella pealeana ATCC 700345 ( Seed398579.3 )	d	3	2	3	3	3	0.5	0.5	0.5	0.5	0.5	0.5	0.5	2	0.5	0	rxn12822_c0, rxn10042_c0	rxn09240_c0, rxn00772_c0	rxn10122_c0, rxn12822_c0	rxn09240_c0, rxn00058_c0, rxn05206_c0, rxn00772_c0, rxn10125_c0
Seed398579.6	seed	Seed398579.6.seed	TRUE	TRUE	Shewanella pealeana ATCC 700345 ( Seed398579.6 )	d	3	2	3	3	3	0.5	0.5	0.5	0.5	0.5	0.5	0.5	2	0.5	0	rxn05937_c0, rxn00379_c0, rxn10042_c0	rxn09240_c0, rxn00772_c0	rxn12822_c0, rxn00379_c0, rxn10122_c0, rxn10043_c0	rxn00772_c0, rxn05206_c0, rxn10125_c0
Seed319224.13	seed	Seed319224.13.seed	TRUE	TRUE	Shewanella putrefaciens CN-32 ( Seed319224.13 )	d	3	2	3	3	3	0.5	0.5	0.5	0	0.5	0.5	0.5	2	0.5	0	rxn12822_c0, rxn10042_c0	rxn09240_c0, rxn00772_c0	rxn05937_c0, rxn00379_c0	rxn00772_c0, rxn10125_c0, rxn00058_c0, rxn05206_c0
Seed319224.15	seed	Seed319224.15.seed	TRUE	TRUE	Shewanella putrefaciens CN-32 ( Seed319224.15 )	d	3	2	3	3	3	0.5	0.5	0.5	0	0.5	0.5	0.5	2	0.5	0	rxn12822_c0, rxn10042_c0	rxn09240_c0, rxn00772_c0	rxn05937_c0, rxn00379_c0	rxn00058_c0, rxn00772_c0, rxn10125_c0, rxn05596_c0
Seed425104.3	seed	Seed425104.3.seed	TRUE	TRUE	Shewanella sediminis HAW-EB3 ( Seed425104.3 )	d	3	2	3	3	3	0	0	0	0	0	0	0	2	0	0	rxn10042_c0	rxn09240_c0, rxn00772_c0	rxn00288_c0, rxn10043_c0, rxn00379_c0	rxn05596_c0, rxn10125_c0, rxn00772_c0
Seed425104.6	seed	Seed425104.6.seed	TRUE	TRUE	Shewanella sediminis HAW-EB3 ( Seed425104.6 )	d	3	2	3	3	3	0	0	0	0	0	0	0	2	0	0	rxn10042_c0	rxn09240_c0, rxn00772_c0	rxn00288_c0	rxn00058_c0, rxn10125_c0, rxn09240_c0, rxn00772_c0, rxn05596_c0
Seed60480.16	seed	Seed60480.16.seed	TRUE	TRUE	Shewanella sp. MR-4 ( Seed60480.16 )	d	3	2	3	3	3	0.5	0.5	0.5	0	0.5	0.5	0.5	2	0.5	0	rxn10042_c0, rxn05937_c0	rxn00772_c0, rxn09240_c0	rxn00379_c0, rxn12822_c0	rxn00772_c0, rxn00058_c0, rxn10125_c0, rxn05596_c0
iECDH1ME8569_1439	bigg	iECDH1ME8569_1439.bigg	FALSE	TRUE	Escherichia coli DH1	b, c	0	0	0	0	0	0	0	0	0	0	0	0	0	0	0
Seed60480.18	seed	Seed60480.18.seed	TRUE	TRUE	Shewanella sp. MR-4 ( Seed60480.18 )	d	3	2	3	3	3	0.5	0.5	0.5	0	0.5	0.5	0.5	2	0.5	0	rxn10042_c0, rxn05937_c0, rxn00379_c0	rxn00772_c0	rxn12822_c0	rxn09240_c0, rxn00772_c0, rxn00058_c0, rxn05596_c0, rxn10125_c0
Seed392500.3	seed	Seed392500.3.seed	TRUE	TRUE	Shewanella woodyi ATCC 51908 ( Seed392500.3 )	d	3	2	3	2	3	1	1	1	0	1	1	1	2	1	0	rxn12822_c0, rxn10042_c0, rxn00379_c0	rxn00772_c0	rxn12822_c0, rxn10122_c0	rxn09240_c0, rxn00058_c0, rxn00772_c0, rxn10125_c0, rxn05206_c0
Seed392500.5	seed	Seed392500.5.seed	TRUE	TRUE	Shewanella woodyi ATCC 51908 ( Seed392500.5 )	d	3	2	3	2	3	1	1	1	0	1	1	1	2	1	0	rxn12822_c0, rxn10042_c0	rxn09240_c0, rxn00772_c0	rxn12822_c0, rxn00379_c0, rxn10122_c0	rxn00772_c0, rxn10125_c0, rxn00058_c0, rxn05206_c0
Seed216598.1	seed	Seed216598.1.seed	TRUE	TRUE	Shigella dysenteriae M131649 ( Seed216598.1 )	d	4	2	4	4	3	0	0	0	0	0	0	0	1	0	0	rxn00704_c0, rxn00379_c0, rxn10042_c0	rxn00772_c0	rxn00704_c0, rxn10114_c0, rxn10945_c0, rxn10122_c0	rxn09240_c0, rxn00772_c0, rxn05206_c0, rxn10157_c0, rxn10125_c0
Seed198215.1	seed	Seed198215.1.seed	TRUE	TRUE	Shigella flexneri 2a str. 2457T ( Seed198215.1 )	d	5	2	4	3	3	0	0	0	0	0	0	0	2	0	0	rxn00704_c0, rxn01967_c0, rxn00379_c0, rxn10042_c0	rxn00772_c0	rxn00704_c0, rxn10154_c0, rxn01967_c0, rxn05938_c0, rxn00379_c0, rxn10122_c0, rxn05654_c0	rxn00772_c0, rxn05638_c0, rxn05596_c0, rxn10152_c0, rxn10125_c0, rxn10155_c0
Seed246200.3	seed	Seed246200.3.seed	TRUE	TRUE	Silicibacter pomeroyi DSS-3 ( Seed246200.3 )		2	1	2	1	1	0	0	0	0	0	0	0	2	0	0	rxn10042_c0	rxn00772_c0	rxn00778_c0, rxn10122_c0	rxn00058_c0, rxn05596_c0, rxn10125_c0
Seed266834.1	seed	Seed266834.1.seed	TRUE	TRUE	Sinorhizobium meliloti 1021 ( Seed266834.1 )	d	4.3333	2	3	1	1	0	0	0	0	0	0	0	2.9333	0	0	rxn00379_c0, rxn10042_c0	rxn00772_c0, rxn00763_c0, rxn05145_c0	rxn00778_c0, rxn10122_c0	rxn01102_c0, rxn00058_c0, rxn09240_c0, rxn05209_c0, rxn05206_c0, rxn10125_c0
Seed314266.4	seed	Seed314266.4.seed	TRUE	TRUE	Sphingomonas sp. SKA58 ( Seed314266.4 )	d	2	1	2	1	1	0	0	0	0	0	0	0	1	0	0	rxn10042_c0, rxn00379_c0		rxn10122_c0	rxn05638_c0, rxn00058_c0, rxn09240_c0
Seed273036.3	seed	Seed273036.3.seed	TRUE	TRUE	Staphylococcus aureus RF122 ( Seed273036.3 )		2.25	1.625	2.25	2.25	2.25	0	0	0	0	0	0	0	2.125	0	0	rxn05218_c0	rxn00772_c0, rxn00506_c0	rxn00778_c0	rxn05582_c0, rxn00506_c0
Seed93062.4	seed	Seed93062.4.seed	TRUE	TRUE	Staphylococcus aureus subsp. aureus COL ( Seed93062.4 )		3	2	3	3	3	0.5	0.5	0.5	0.5	0.5	0.5	0.5	1.875	0.5	0	rxn00778_c0, rxn05939_c0, rxn00097_c0, rxn10042_c0	rxn01102_c0	rxn00441_c0, rxn00778_c0, rxn00097_c0, rxn10945_c0	rxn01102_c0, rxn05596_c0
iEcE24377_1341	bigg	iEcE24377_1341.bigg	FALSE	TRUE	Escherichia coli E24377A	b, c	0	0	0	0	0	0	0	0	0	0	0	0	0	0	0
Seed359787.3	seed	Seed359787.3.seed	TRUE	TRUE	Staphylococcus aureus subsp. aureus JH1 ( Seed359787.3 )		2.25	1.625	2.25	2.25	2.25	0	0	0	0	0	0	0	2.125	0	0	rxn00778_c0	rxn05582_c0, rxn00506_c0	rxn00778_c0	rxn05582_c0, rxn00506_c0
Seed359786.3	seed	Seed359786.3.seed	TRUE	TRUE	Staphylococcus aureus subsp. aureus JH9 ( Seed359786.3 )		2.25	1.625	2.25	2.25	2.25	0	0	0	0	0	0	0	2.125	0	0	rxn00778_c0, rxn05218_c0	rxn00506_c0	rxn00778_c0	rxn05582_c0, rxn00506_c0
Seed282458.1	seed	Seed282458.1.seed	TRUE	TRUE	Staphylococcus aureus subsp. aureus MRSA252 ( Seed282458.1 )		2.25	1.625	2.25	2.25	2.25	0	0	0	0	0	0	0	2.125	0	0	rxn00778_c0	rxn05582_c0, rxn00506_c0		rxn00772_c0, rxn05582_c0, rxn00506_c0
Seed282459.1	seed	Seed282459.1.seed	TRUE	TRUE	Staphylococcus aureus subsp. aureus MSSA476 ( Seed282459.1 )		2.25	1.625	2.25	2.25	2.25	0	0	0	0	0	0	0	2.125	0	0	rxn00778_c0, rxn05218_c0	rxn00506_c0	rxn00778_c0, rxn05218_c0	rxn00506_c0
Seed196620.1	seed	Seed196620.1.seed	TRUE	TRUE	Staphylococcus aureus subsp. aureus MW2 ( Seed196620.1 )		2.25	1.625	2.25	2.25	2.25	0	0	0	0	0	0	0	2.125	0	0	rxn10042_c0	rxn00772_c0, rxn00506_c0		rxn00772_c0, rxn05582_c0, rxn00506_c0
Seed418127.4	seed	Seed418127.4.seed	TRUE	TRUE	Staphylococcus aureus subsp. aureus Mu3 ( Seed418127.4 )		2.25	1.625	2.25	2.25	2.25	0	0	0	0	0	0	0	2.125	0	0		rxn00506_c0, rxn05582_c0, rxn00772_c0	rxn05218_c0, rxn00778_c0	rxn00506_c0
Seed158878.1	seed	Seed158878.1.seed	TRUE	TRUE	Staphylococcus aureus subsp. aureus Mu50 ( Seed158878.1 )		2.5	1.75	2.5	2.5	2.5	0.5	0.5	0.5	0.5	0.5	0.5	0.5	1.75	0.5	0	rxn05939_c0, rxn10042_c0	rxn01102_c0, rxn00772_c0	rxn00778_c0, rxn10945_c0	rxn01872_c0, rxn01102_c0, rxn05596_c0
Opt158879.1	seed	Opt158879.1.seed	TRUE	TRUE	Staphylococcus aureus subsp. aureus N315 ( Opt158879.1 )		3	2	3	3	3	0.5	0.5	0.5	0.5	0.5	0.5	0.5	1.875	0.5	0	rxn02376_c0, rxn00781_c0, rxn00097_c0, rxn10042_c0	rxn00772_c0	rxn00441_c0, rxn00097_c0, rxn10945_c0	rxn05206_c0, rxn01100_c0, rxn00772_c0
Seed158879.1	seed	Seed158879.1.seed	TRUE	TRUE	Staphylococcus aureus subsp. aureus N315 ( Seed158879.1 )		3	2	3	3	3	0.5	0.5	0.5	0.5	0.5	0.5	0.5	1.875	0.5	0	rxn00441_c0, rxn10042_c0	rxn01286_c0, rxn00772_c0, rxn01444_c0	rxn00441_c0, rxn00097_c0, rxn10945_c0	rxn01100_c0, rxn00772_c0, rxn05596_c0
Seed93061.3	seed	Seed93061.3.seed	TRUE	TRUE	Staphylococcus aureus subsp. aureus NCTC 8325 ( Seed93061.3 )		3	2	3	3	3	0.5	0.5	0.5	0.5	0.5	0.5	0.5	1.875	0.5	0	rxn00441_c0, rxn10042_c0, rxn00097_c0	rxn00772_c0, rxn01286_c0	rxn02376_c0, rxn00781_c0, rxn10945_c0	rxn01444_c0, rxn05206_c0, rxn00772_c0
iECED1_1282	bigg	iECED1_1282.bigg	FALSE	TRUE	Escherichia coli ED1a	b, c	0	0	0	0	0	0	0	0	0	0	0	0	0	0	0
Seed367830.3	seed	Seed367830.3.seed	TRUE	TRUE	Staphylococcus aureus subsp. aureus USA300 ( Seed367830.3 )		2.25	1.625	2.25	2.25	2.25	0	0	0	0	0	0	0	2.125	0	0	rxn00778_c0, rxn05218_c0	rxn00506_c0	rxn00778_c0, rxn05218_c0	rxn00506_c0
Seed426430.6	seed	Seed426430.6.seed	TRUE	TRUE	Staphylococcus aureus subsp. aureus str. Newman ( Seed426430.6 )		2.25	1.625	2.25	2.25	2.25	0	0	0	0	0	0	0	2.125	0	0	rxn00778_c0	rxn00506_c0, rxn05582_c0		rxn00772_c0, rxn00506_c0, rxn05582_c0
Opt171101.1	seed	Opt171101.1.seed	TRUE	TRUE	Streptococcus pneumoniae R6 ( Opt171101.1 )		1.3333	1.1667	1.3333	1.3333	1.3333	0	0	0	0	0	0	0	1	0	0	rxn00781_c0	rxn05596_c0, rxn05209_c0	rxn05313_c0	rxn05596_c0, rxn01100_c0
Seed171101.1	seed	Seed171101.1.seed	TRUE	TRUE	Streptococcus pneumoniae R6 ( Seed171101.1 )		2.3333	1.6667	2.3333	2.3333	2.3333	0	0	0	0	0	0	0	1	0	0	rxn00704_c0	rxn01100_c0, rxn05596_c0, rxn10042_c0	rxn00704_c0	rxn01100_c0, rxn05596_c0, rxn05209_c0
Seed170187.1	seed	Seed170187.1.seed	TRUE	TRUE	Streptococcus pneumoniae TIGR4 ( Seed170187.1 )		2.3333	1.6667	2.3333	2.3333	2.3333	0	0	0	0	0	0	0	1	0	0	rxn00704_c0	rxn00779_c0, rxn05206_c0, rxn05145_c0	rxn00704_c0, rxn05313_c0	rxn00779_c0, rxn05206_c0
Seed160490.1	seed	Seed160490.1.seed	TRUE	TRUE	Streptococcus pyogenes M1 GAS ( Seed160490.1 )		1.75	0.875	1.75	1.75	1.75	0	0	0	0	0	0	0	1	0	0	rxn00097_c0, rxn10042_c0	rxn00779_c0	rxn01366_c0	rxn05206_c0, rxn01100_c0
Seed370552.3	seed	Seed370552.3.seed	TRUE	TRUE	Streptococcus pyogenes MGAS10270 ( Seed370552.3 )		1.75	1.375	1.75	1.75	1.75	0	0	0	0	0	0	0	1	0	0	rxn00781_c0, rxn01366_c0, rxn10042_c0		rxn00781_c0, rxn00097_c0	rxn05596_c0
Seed319701.3	seed	Seed319701.3.seed	TRUE	TRUE	Streptococcus pyogenes MGAS6180 ( Seed319701.3 )		1.75	1.375	1.75	1.75	1.75	0	0	0	0	0	0	0	1	0	0	rxn00778_c0, rxn00781_c0	rxn05596_c0	rxn00097_c0, rxn00781_c0	rxn05596_c0
Seed299768.3	seed	Seed299768.3.seed	TRUE	TRUE	Streptococcus thermophilus CNRZ1066 ( Seed299768.3 )		1.25	1.125	1.25	1.25	1.25	0	0	0	0	0	0	0	1	0	0	rxn10042_c0, rxn00781_c0		rxn00781_c0	rxn05206_c0
Seed100226.1	seed	Seed100226.1.seed	TRUE	TRUE	Streptomyces coelicolor A3(2) ( Seed100226.1 )	d	4	1	3	1	1	0	0	0	0	0	0	0	2.6667	0	0	rxn00379_c0, rxn10042_c0, rxn03541_c0	rxn01286_c0	rxn00288_c0, rxn10945_c0, rxn10122_c0, rxn00781_c0, rxn03541_c0	rxn00058_c0, rxn09240_c0, rxn10123_c0, rxn05206_c0, rxn10125_c0
iECH74115_1262	bigg	iECH74115_1262.bigg	FALSE	TRUE	Escherichia coli O157:H7 str. EC4115	b, c	0	0	0	0	0	0	0	0	0	0	0	0	0	0	0
Seed292459.1	seed	Seed292459.1.seed	TRUE	TRUE	Symbiobacterium thermophilum IAM 14863 ( Seed292459.1 )		1	1	1	1	1	0.5	0.5	0.5	0	0.5	0.5	0.5	1	0.5	0	rxn05938_c0, rxn10042_c0		rxn05938_c0, rxn10124_c0, rxn10122_c0, rxn10123_c0	rxn00058_c0
Seed399726.4	seed	Seed399726.4.seed	TRUE	TRUE	Thermoanaerobacter sp. X514 ( Seed399726.4 )		1.3333	1.1667	1.3333	1.3333	1.3333	0	0	0	0	0	0	0	1	0	0	rxn05313_c0	rxn00022_c0	rxn05313_c0	rxn00022_c0
Seed243274.1	seed	Seed243274.1.seed	TRUE	TRUE	Thermotoga maritima MSB8 ( Seed243274.1 )		1.875	0.9375	1.875	1	1.875	0	0	0	0	0	0	0	1	0	0
Seed300852.3	seed	Seed300852.3.seed	FALSE	TRUE	Thermus thermophilus HB8 ( Seed300852.3 )		0	0	0	0	0	0	0	0	0	0	0	0	0	0	0
Seed292415.3	seed	Seed292415.3.seed	TRUE	TRUE	Thiobacillus denitrificans ATCC 25259 ( Seed292415.3 )		3	1	2	1	1	0	0	0	0	0	0	0	2	0	0	rxn10042_c0	rxn01100_c0, rxn01353_c0	rxn00567_c0, rxn00781_c0	rxn00058_c0, rxn05596_c0, rxn01352_c0
Seed317025.3	seed	Seed317025.3.seed	FALSE	TRUE	Thiomicrospira crunogena XCL-2 ( Seed317025.3 )		0	0	0	0	0	0	0	0	0	0	0	0	0	0	0
Seed326298.3	seed	Seed326298.3.seed	TRUE	TRUE	Thiomicrospira denitrificans ATCC 33889 ( Seed326298.3 )	d	2.3333	1	2.3333	1	1	0	0	0	0	0	0	0	2	0	0	rxn00288_c0, rxn10043_c0	rxn09240_c0, rxn05206_c0, rxn05145_c0	rxn00379_c0, rxn10043_c0	rxn05209_c0, rxn09188_c0, rxn05206_c0
Seed243276.1	seed	Seed243276.1.seed	FALSE	TRUE	Treponema pallidum subsp. pallidum str. Nichols ( Seed243276.1 )		0	0	0	0	0	0	0	0	0	0	0	0	0	0	0
Seed203267.1	seed	Seed203267.1.seed	TRUE	TRUE	Tropheryma whipplei str. Twist ( Seed203267.1 )		1	1	1	1	1	0	0	0	0	0	0	0	0	0	0	rxn10043_c0			rxn00058_c0
Seed70448.3	seed	Seed70448.3.seed	FALSE	FALSE	Unknown ( Seed70448.3 )
iEcHS_1320	bigg	iEcHS_1320.bigg	FALSE	TRUE	Escherichia coli HS	b, c	0	0	0	0	0	0	0	0	0	0	0	0	0	0	0
iJR904.2	seed	iJR904.2.seed	FALSE	TRUE	Unknown ( iJR904.2 )		0	0	0	0	0	0	0	0	0	0	0	0	0	0	0
Seed273119.1	seed	Seed273119.1.seed	TRUE	TRUE	Ureaplasma parvum serovar 3 ATCC 700970 ( Seed273119.1 )		1	0.5	1	1	1	0	0	0	0	0	0	0	1	0	0
Seed595537.3	seed	Seed595537.3.seed	TRUE	TRUE	Variovorax paradoxus EPS ( Seed595537.3 )	d	3.3333	1	3	1	1	1	1	1	1	1	1	1	2	1	0	rxn10042_c0, rxn12822_c0	rxn05209_c0, rxn00747_c0, rxn09240_c0	rxn00615_c0, rxn10122_c0, rxn05561_c0, rxn10945_c0, rxn12822_c0	rxn10153_c0, rxn10154_c0, rxn05209_c0, rxn00058_c0, rxn09240_c0
Opt243277.1	seed	Opt243277.1.seed	TRUE	TRUE	Vibrio cholerae O1 biovar eltor str. N16961 ( Opt243277.1 )	d	3	2	3	3	3	0	0	0	0	0	0	0	3	0	0		rxn09240_c0, rxn00506_c0, rxn05145_c0, rxn10125_c0, rxn01518_c0	rxn00784_c0, rxn05313_c0	rxn09240_c0, rxn00506_c0, rxn10125_c0
Seed243277.1	seed	Seed243277.1.seed	TRUE	TRUE	Vibrio cholerae O1 biovar eltor str. N16961 ( Seed243277.1 )	d	3.2917	2	3.2917	3	3	0	0	0	0	0	0	0	3	0	0	rxn00379_c0, rxn10042_c0, rxn05313_c0	rxn01286_c0		rxn09240_c0, rxn01286_c0, rxn00145_c0, rxn05145_c0, rxn10125_c0
Seed345073.6	seed	Seed345073.6.seed	TRUE	TRUE	Vibrio cholerae O395 ( Seed345073.6 )	d	3.2083	2	3.2083	3	3	0	0	0	0	0	0	0	3	0	0	rxn10042_c0	rxn09240_c0, rxn05209_c0, rxn01286_c0	rxn00379_c0	rxn00058_c0, rxn05209_c0, rxn01286_c0, rxn10125_c0
Seed223926.1	seed	Seed223926.1.seed	TRUE	TRUE	Vibrio parahaemolyticus RIMD 2210633 ( Seed223926.1 )	d	3.6667	2	3.6667	3	3	0	0	0	0	0	0	0	2	0	0	rxn00379_c0, rxn10042_c0	rxn01100_c0, rxn05145_c0	rxn00379_c0, rxn00781_c0, rxn05313_c0	rxn00058_c0, rxn05596_c0, rxn10125_c0
Seed196600.1	seed	Seed196600.1.seed	TRUE	TRUE	Vibrio vulnificus YJ016 ( Seed196600.1 )	d	4	2	4	3	3	0	0	0	0	0	0	0	2	0	0	rxn00379_c0, rxn10042_c0, rxn00781_c0	rxn05145_c0	rxn10043_c0, rxn05313_c0	rxn09240_c0, rxn01100_c0, rxn05206_c0, rxn10125_c0
Seed36870.1	seed	Seed36870.1.seed	TRUE	TRUE	Wigglesworthia glossinidia endosymbiont of Glossina brevipalpis ( Seed36870.1 )		1.25	1	1	1	1	0	0	0	0	0	0	0	1	0	0
Seed163164.1	seed	Seed163164.1.seed	TRUE	TRUE	Wolbachia sp. endosymbiont of Drosophila melanogaster ( Seed163164.1 )		1	1	1	1	1	0	0	0	0	0	0	0	1	0	0	rxn10043_c0		rxn10043_c0
iECIAI1_1343	bigg	iECIAI1_1343.bigg	FALSE	TRUE	Escherichia coli IAI1	b, c	0	0	0	0	0	0	0	0	0	0	0	0	0	0	0
Seed190485.4	seed	Seed190485.4.seed	TRUE	TRUE	Xanthomonas campestris pv. campestris str. ATCC 33913 ( Seed190485.4 )	d	3	1	3	1	1	0	0	0	0	0	0	0	1	0	0	rxn10042_c0	rxn00747_c0, rxn09240_c0	rxn00615_c0, rxn10122_c0	rxn00058_c0, rxn09240_c0
Seed160492.1	seed	Seed160492.1.seed	TRUE	TRUE	Xylella fastidiosa 9a5c ( Seed160492.1 )	d	2	1	2	1	1	0	0	0	0	0	0	0	1	0	0	rxn00379_c0, rxn10042_c0		rxn05226_c0, rxn00379_c0, rxn10122_c0
Seed214092.1	seed	Seed214092.1.seed	TRUE	TRUE	Yersinia pestis CO92 ( Seed214092.1 )	d	3	2	3	3	3	0	0	0	0	0	0	0	2	0	0	rxn10042_c0	rxn09240_c0, rxn00022_c0	rxn00704_c0, rxn00288_c0, rxn10154_c0, rxn00500_c0, rxn00379_c0, rxn05561_c0, rxn05654_c0	rxn05206_c0, rxn10125_c0, rxn10155_c0
Seed386656.4	seed	Seed386656.4.seed	TRUE	TRUE	Yersinia pestis Pestoides F ( Seed386656.4 )	d	3	2	3	3	3	0	0	0	0	0	0	0	2	0	0	rxn00704_c0, rxn10042_c0	rxn09240_c0	rxn00704_c0, rxn10154_c0, rxn10114_c0, rxn05561_c0, rxn10122_c0, rxn05654_c0, rxn05217_c0	rxn09240_c0, rxn05596_c0, rxn10125_c0
Seed264203.3	seed	Seed264203.3.seed	TRUE	TRUE	Zymomonas mobilis subsp. mobilis ZM4 ( Seed264203.3 )	d	1	0.5	1	1	0	0	0	0	0	0	0	0	0	0	0
bigg_STM_v1_0	mnx	bigg_STM_v1_0.mnx	FALSE	TRUE	Salmonella typhimurium (strain LT2 / SGSC1412 / ATCC 700720)		0	0	0	0	0	0	0	0	0	0	0	0	0	0	0
bigg_e_coli_core	mnx	bigg_e_coli_core.mnx	FALSE	TRUE	Escherichia coli (strain K12)		0	0	0	0	0	0	0	0	0	0	0	0	0	0	0
bigg_iAF1260	mnx	bigg_iAF1260.mnx	FALSE	TRUE	Escherichia coli (strain K12)		0	0	0	0	0	0	0	0	0	0	0	0	0	0	0
bigg_iAF692	mnx	bigg_iAF692.mnx	FALSE	TRUE	Methanosarcina barkeri (strain Fusaro / DSM 804)		0	0	0	0	0	0	0	0	0	0	0	0	0	0	0
bigg_iAF987	mnx	bigg_iAF987.mnx	FALSE	TRUE	Geobacter metallireducens (strain GS-15 / ATCC 53774 / DSM 7210)		0	0	0	0	0	0	0	0	0	0	0	0	0	0	0
iECIAI39_1322	bigg	iECIAI39_1322.bigg	FALSE	TRUE	Escherichia coli IAI39	b, c	0	0	0	0	0	0	0	0	0	0	0	0	0	0	0
bigg_iIJ478	mnx	bigg_iIJ478.mnx	FALSE	TRUE	Thermotoga maritima (strain ATCC 43589 / MSB8 / DSM 3109 / JCM 10099)		0	0	0	0	0	0	0	0	0	0	0	0	0	0	0
bigg_iIT341	mnx	bigg_iIT341.mnx	FALSE	TRUE	Helicobacter pylori (strain ATCC 700392 / 26695) (Campylobacter pylori)		0	0	0	0	0	0	0	0	0	0	0	0	0	0	0
bigg_iJN678	mnx	bigg_iJN678.mnx	FALSE	TRUE	Synechocystis sp. (strain PCC 6803 / Kazusa)		0	0	0	0	0	0	0	0	0	0	0	0	0	0	0
bigg_iJN746	mnx	bigg_iJN746.mnx	TRUE	TRUE	Pseudomonas putida (strain KT2440)		1	1	1	1	0	0	0	0	0	0	0	0	1	0	1.3333	R1463504D_B		R1463504D_B
bigg_iJO1366	mnx	bigg_iJO1366.mnx	FALSE	TRUE	Escherichia coli (strain K12)		0	0	0	0	0	0	0	0	0	0	0	0	0	0	0
bigg_iJR904	mnx	bigg_iJR904.mnx	FALSE	TRUE	Escherichia coli (strain K12)		0	0	0	0	0	0	0	0	0	0	0	0	0	0	0
bigg_iMM904	mnx	bigg_iMM904.mnx	FALSE	TRUE	Saccharomyces cerevisiae (strain ATCC 204508 / S288c) (Baker&#39;s yeast)		0	0	0	0	0	0	0	0	0	0	0	0	0	0	0
bigg_iND750	mnx	bigg_iND750.mnx	TRUE	TRUE	Saccharomyces cerevisiae (strain ATCC 204508 / S288c) (Baker&#39;s yeast)		0	0	0	0	0	0	0	0	0	0	0	0	1	0	0	R276891C_LR		R276891C_LR
bigg_iNJ661	mnx	bigg_iNJ661.mnx	FALSE	TRUE	Mycobacterium tuberculosis (strain ATCC 25618 / H37Rv)		0	0	0	0	0	0	0	0	0	0	0	0	0	0	0
bigg_iPC815	mnx	bigg_iPC815.mnx	FALSE	TRUE	Yersinia pestis		0	0	0	0	0	0	0	0	0	0	0	0	0	0	0
iECNA114_1301	bigg	iECNA114_1301.bigg	FALSE	TRUE	Escherichia coli NA114	b, c	0	0	0	0	0	0	0	0	0	0	0	0	0	0	0
bigg_iSB619	mnx	bigg_iSB619.mnx	FALSE	TRUE	Staphylococcus aureus (strain N315)		0	0	0	0	0	0	0	0	0	0	0	0	0	0	0
bigg_iSDY_1059	mnx	bigg_iSDY_1059.mnx	FALSE	TRUE	Shigella dysenteriae serotype 1 (strain Sd197)		0	0	0	0	0	0	0	0	0	0	0	0	0	0	0
bigg_iYL1228	mnx	bigg_iYL1228.mnx	FALSE	TRUE	Klebsiella pneumoniae subsp. pneumoniae (strain ATCC 700721 / MGH 78578)		0	0	0	0	0	0	0	0	0	0	0	0	0	0	0
iso_iYO844_flux1	mnx	iso_iYO844_flux1.mnx	FALSE	TRUE	Bacillus subtilis (strain 168)		0	0	0	0	0	0	0	0	0	0	0	0	0	0	0
maranas_iCac802	mnx	maranas_iCac802.mnx	FALSE	TRUE	Clostridium acetobutylicum (strain ATCC 824 / DSM 792 / JCM 1419 / LMG 5710 / VKM B-1787)		0	0	0	0	0	0	0	0	0	0	0	0	0	0	0
maranas_iSyn731_0618	mnx	maranas_iSyn731_0618.mnx	FALSE	TRUE	Synechocystis sp. (strain PCC 6803 / Kazusa)		0	0	0	0	0	0	0	0	0	0	0	0	0	0	0
seed_Opt158879_1	mnx	seed_Opt158879_1.mnx	TRUE	TRUE	Staphylococcus aureus (strain N315)		3	2	3	3	3	0.5	0.5	0	0	0.5	0.5	0.5	1.875	0	0	R5547336_B, RE3700A43_B	R2A308102_B, RDF3FE2F3_B, RE7E0E79F_B	R5547336_B, R61FE1BCC_B	RFDE90BF1_B, R54C749DF_B, R815BFA1D_B
seed_Opt171101_1	mnx	seed_Opt171101_1.mnx	TRUE	TRUE	Streptococcus pneumoniae (strain ATCC BAA-255 / R6)		1.3333	1.1667	1.3333	1.3333	1.3333	0	0	0	0	0	0	0	1	0	0	RD33362A0_B, RF2771D9D_B	R63A90FDE_B	RF2771D9D_B, R5DF35FE1_B	R63A90FDE_B
seed_Opt208964_1	mnx	seed_Opt208964_1.mnx	TRUE	TRUE	Pseudomonas aeruginosa (strain ATCC 15692 / PAO1 / 1C / PRS 101 / LMG 12228)		3.6667	1	3	1	1	0.5	0.5	0	0	0.5	0.5	0.5	2.2222	0	0	RD6A3507_B, R573E9A0_B, R186ADE47_B	R2A308102_B, RF1040912_B	R5547336_B, R800A4C67_B, R186ADE47_B	R2A308102_B, RB74BCE1A_B
seed_Opt224308_1	mnx	seed_Opt224308_1.mnx	FALSE	FALSE	Bacillus subtilis (strain 168)
iECO103_1326	bigg	iECO103_1326.bigg	FALSE	TRUE	Escherichia coli O103:H2 str. 12009	b, c	0	0	0	0	0	0	0	0	0	0	0	0	0	0	0
iAB_RBC_283	bigg	iAB_RBC_283.bigg	FALSE		Homo sapiens
seed_Opt243277_1	mnx	seed_Opt243277_1.mnx	TRUE	TRUE	Vibrio cholerae serotype O1 (strain ATCC 39315 / El Tor Inaba N16961)		3	2	3	3	3	0	0	0	0	0	0	0	3	0	0	R1463504D_B, RD6A3507_B, R186ADE47_B	RCA6AC6D8_B, R30B876E7_B	RD6A3507_B, R186ADE47_B	R403786BA_B, R1E93863E_B, R30B876E7_B
seed_Opt71421_1	mnx	seed_Opt71421_1.mnx	TRUE	TRUE	Haemophilus influenzae (strain ATCC 51907 / DSM 11121 / KW20 / Rd)		0.75	0.75	0.75	0.75	0.75	0	0	0	0	0	0	0	0.75	0	0	R573E9A0_B		R5547336_B
seed_Opt83332_1	mnx	seed_Opt83332_1.mnx	TRUE	TRUE	Mycobacterium tuberculosis (strain ATCC 25618 / H37Rv)		3	1	3	1	1	0	0	0	0	0	0	0	2	0	0	R40AF03A7_B, RD6A3507_B	RA5B1C3F8_B	RD6A3507_B	RA5B1C3F8_B, R2A308102_B
seed_Opt83333_1	mnx	seed_Opt83333_1.mnx	TRUE	TRUE	Escherichia coli (strain K12)		4	2	4	4	3	0	0	0	0	0	0	0	3	0	0	RD6A3507_B, R61FE1BCC_B, R573E9A0_B	RF3C84C40_B	R5547336_B, R61FE1BCC_B, RAFDEC4FB_RL	RB74BCE1A_B, RF3C84C40_B
seed_Opt85962_1	mnx	seed_Opt85962_1.mnx	TRUE	TRUE	Helicobacter pylori (strain ATCC 700392 / 26695) (Campylobacter pylori)		0.875	0.875	0.875	0.875	0.875	0	0	0	0	0	0	0	0.875	0	0		RD830ECC5_B		RD830ECC5_B
seed_Opt99287_1	mnx	seed_Opt99287_1.mnx	TRUE	TRUE	Salmonella typhimurium (strain LT2 / SGSC1412 / ATCC 700720)		4	2	4	4	3	0	0	0	0	0	0	0	3	0	0	R40AF03A7_B, RD6A3507_B, R61FE1BCC_B, R573E9A0_B		R5547336_B, R40AF03A7_B, RD6A3507_B, R61FE1BCC_B, RAFDEC4FB_RL
seed_Seed100226_1	mnx	seed_Seed100226_1.mnx	TRUE	TRUE	Streptomyces coelicolor (strain ATCC BAA-471 / A3(2) / M145)		4	1	3	1	1	0	0	0	0	0	0	0	2.6667	0	0	RED1036E6_B, R573E9A0_B	RB74BCE1A_B, RFDE90BF1_B	R5547336_B, RD6A3507_B, RED1036E6_B	R2A308102_B
seed_Seed122586_1	mnx	seed_Seed122586_1.mnx	TRUE	TRUE	Neisseria meningitidis serogroup B (strain MC58)		2	1	2	1	1	0	0	0	0	0	0	0	1	0	0	R5547336_B, RD6A3507_B			RA5B1C3F8_B, RB74BCE1A_B
seed_Seed158879_1	mnx	seed_Seed158879_1.mnx	TRUE	TRUE	Staphylococcus aureus (strain N315)		3	2	3	3	3	0.5	0.5	0	0	0.5	0.5	0.5	1.875	0	0	R5547336_B, R40AF03A7_B, R2749CE5F_B	R54C749DF_B, RE7E0E79F_B	R5547336_B, R89E7AA99_RL, R28766662_B	RFDE90BF1_B, RE7E0E79F_B
seed_Seed160488_1	mnx	seed_Seed160488_1.mnx	TRUE	TRUE	Pseudomonas putida (strain KT2440)		3	1	3	1	1	0	0	0	0	0	0	0	1	0	0	R5547336_B, RD6A3507_B, R5DF35FE1_B		R5547336_B, RD6A3507_B, R5DF35FE1_B
iECO111_1330	bigg	iECO111_1330.bigg	FALSE	TRUE	Escherichia coli O111:H- str. 11128	b, c	0	0	0	0	0	0	0	0	0	0	0	0	0	0	0
seed_Seed169963_1	mnx	seed_Seed169963_1.mnx	TRUE	TRUE	Listeria monocytogenes serovar 1/2a (strain ATCC BAA-679 / EGD-e)		1.75	1.375	1.75	1.75	1.75	0	0	0	0	0	0	0	1	0	0	R5547336_B, R28766662_B	RB396C442_B	R28766662_B, R620351C1_B	R63A90FDE_B
seed_Seed171101_1	mnx	seed_Seed171101_1.mnx	TRUE	TRUE	Streptococcus pneumoniae (strain ATCC BAA-255 / R6)		2.3333	1.6667	2.3333	2.3333	2.3333	0	0	0	0	0	0	0	1	0	0	RD33362A0_B, RF2771D9D_B	RF9C3EA19_B, RE1599536_B	RA5B1C3F8_B, RF2771D9D_B	RF9C3EA19_B, RE1599536_B
seed_Seed177416_3	mnx	seed_Seed177416_3.mnx	TRUE	TRUE	Francisella tularensis subsp. tularensis (strain SCHU S4 / Schu 4)		2	1.5	2	2	2	0	0	0	0	0	0	0	1	0	0	R573E9A0_B	RB74BCE1A_B	R5547336_B	RB74BCE1A_B
seed_Seed189518_1	mnx	seed_Seed189518_1.mnx	TRUE	TRUE	Leptospira interrogans serogroup Icterohaemorrhagiae serovar Lai (strain 56601)		2	1	2	1	1	0	0	0	0	0	0	0	1	0	0	R5547336_B	RB74BCE1A_B	R5547336_B	RB74BCE1A_B
seed_Seed190304_1	mnx	seed_Seed190304_1.mnx	TRUE	TRUE	Fusobacterium nucleatum subsp. nucleatum (strain ATCC 25586 / CIP 101130 / JCM 8532 / LMG 13131)		1	1	1	1	0	0	0	0	0	0	0	0	1	0	0	RBB61F660_B, RE0A51CB0_B	RE5A8DCE4_B	RBB61F660_B	RE5A8DCE4_B, RAD72B8F3_B
seed_Seed190485_4	mnx	seed_Seed190485_4.mnx	TRUE	TRUE	Xanthomonas campestris pv. campestris (strain ATCC 33913 / DSM 3586 / NCPPB 528 / LMG 568 / P 25)		3	1	3	1	1	0	0	0	0	0	0	0	1	0	0	R573E9A0_B	RB74BCE1A_B, R923AD9F1_B	R67D3D8EC_B	RA5B1C3F8_B, RB74BCE1A_B
seed_Seed190650_1	mnx	seed_Seed190650_1.mnx	TRUE	TRUE	Caulobacter crescentus (strain ATCC 19089 / CB15)		2	1	2	1	1	0	0	0	0	0	0	0	1	0	0	R5547336_B, RD6A3507_B		R5547336_B	RB74BCE1A_B
seed_Seed192222_1	mnx	seed_Seed192222_1.mnx	TRUE	TRUE	Campylobacter jejuni subsp. jejuni serotype O:2 (strain NCTC 11168)		1.2917	1	1	1	1	0	0	0	0	0	0	0	1.1458	0	0	R5DF35FE1_B, R573E9A0_B		R5547336_B, R5DF35FE1_B
seed_Seed196627_4	mnx	seed_Seed196627_4.mnx	TRUE	TRUE	Corynebacterium glutamicum (strain ATCC 13032 / DSM 20300 / JCM 1318 / LMG 3730 / NCIMB 10025)		3	1	3	1	1	0	0	0	0	0	0	0	1	0	0	R5547336_B, RD6A3507_B	R2A308102_B	RD6A3507_B, RB7BA21EF_B	R2A308102_B
seed_Seed208964_1	mnx	seed_Seed208964_1.mnx	TRUE	TRUE	Pseudomonas aeruginosa (strain ATCC 15692 / PAO1 / 1C / PRS 101 / LMG 12228)		3.6667	1	3	1	1	0.5	0.5	0	0	0.5	0.5	0.5	2.2222	0	0	R5547336_B, R40AF03A7_B, RD6A3507_B, R800A4C67_B, R186ADE47_B		RD6A3507_B, R67D3D8EC_B, R186ADE47_B	RA5B1C3F8_B, RF1040912_B
iECO26_1355	bigg	iECO26_1355.bigg	FALSE	TRUE	Escherichia coli O26:H11 str. 11368	b, c	0	0	0	0	0	0	0	0	0	0	0	0	0	0	0
seed_Seed211586_1	mnx	seed_Seed211586_1.mnx	TRUE	TRUE	Shewanella oneidensis (strain MR-1)		3	2	3	3	3	0.5	0.5	0	0	0.5	0.5	0.5	2	0	0	RD6A3507_B, R61FE1BCC_B, R800A4C67_B	RA5B1C3F8_B	R5547336_B, R61FE1BCC_B	RB74BCE1A_B, RF1040912_B
seed_Seed211586_8	mnx	seed_Seed211586_8.mnx	TRUE	TRUE	Shewanella oneidensis (strain MR-1)		3	2	3	3	3	0.5	0.5	0	0	0.5	0.5	0.5	2	0	0	RD6A3507_B, R61FE1BCC_B	RA5B1C3F8_B, RF1040912_B	R5547336_B, RD6A3507_B, R61FE1BCC_B, R800A4C67_B
seed_Seed211586_9	mnx	seed_Seed211586_9.mnx	TRUE	TRUE	Shewanella oneidensis (strain MR-1)		3	2	3	3	3	0.5	0.5	0	0	0.5	0.5	0.5	2	0	0	R5547336_B, RD6A3507_B, R61FE1BCC_B	RF1040912_B	R5547336_B, RD6A3507_B, R61FE1BCC_B	RF1040912_B
seed_Seed220668_1	mnx	seed_Seed220668_1.mnx	TRUE	TRUE	Lactobacillus plantarum (strain ATCC BAA-793 / NCIMB 8826 / WCFS1)		3.5	1	3	3	3	0	0	0	0	0	0	0	1	0	0		RA5B1C3F8_B, RFDE90BF1_B, RF3C84C40_B, R30DC2E88_B	R67D3D8EC_B, R2749CE5F_B	RA5B1C3F8_B, RF3C84C40_B
seed_Seed224308_1	mnx	seed_Seed224308_1.mnx	FALSE	FALSE	Bacillus subtilis (strain 168)
seed_Seed224324_1	mnx	seed_Seed224324_1.mnx	TRUE	TRUE	Aquifex aeolicus (strain VF5)		1	1	1	1	1	0	0	0	0	0	0	0	1	0	0	RE0A51CB0_B, RB7BA21EF_B	RE1599536_B	RB7BA21EF_B	R63A90FDE_B, RAD72B8F3_B
seed_Seed224326_1	mnx	seed_Seed224326_1.mnx	FALSE	TRUE	Borrelia burgdorferi (strain ATCC 35210 / B31 / CIP 102532 / DSM 4680)		0	0	0	0	0	0	0	0	0	0	0	0	0	0	0
seed_Seed227377_1	mnx	seed_Seed227377_1.mnx	TRUE	TRUE	Coxiella burnetii (strain RSA 493 / Nine Mile phase I)		1	1	1	1	1	0	0	0	0	0	0	0	0.5	0	0		RA5B1C3F8_B		RA5B1C3F8_B
seed_Seed243230_1	mnx	seed_Seed243230_1.mnx	TRUE	TRUE	Deinococcus radiodurans (strain ATCC 13939 / DSM 20539 / JCM 16871 / LMG 4051 / NBRC 15346 / NCIMB 9279 / R1 / VKM B-1422)		3	2	3	2	3	0	0	0	0	0	0	0	2.5	0	0	R40AF03A7_B, RE3700A43_B	RE7E0E79F_B	R2749CE5F_B	R2A308102_B, RE7E0E79F_B
seed_Seed243231_1	mnx	seed_Seed243231_1.mnx	TRUE	TRUE	Geobacter sulfurreducens (strain ATCC 51573 / DSM 12127 / PCA)		2.3333	1	2.3333	1	1	0	0	0	0	0	0	0	1	0	0	RD33362A0_B, R5547336_B	RB74BCE1A_B	RD33362A0_B, RD6A3507_B	RA5B1C3F8_B
iECOK1_1307	bigg	iECOK1_1307.bigg	FALSE	FALSE	Escherichia coli IHE3034
seed_Seed243274_1	mnx	seed_Seed243274_1.mnx	TRUE	TRUE	Thermotoga maritima (strain ATCC 43589 / MSB8 / DSM 3109 / JCM 10099)		1.875	0.9375	1.875	1	1.875	0	0	0	0	0	0	0	1	0	0
seed_Seed243277_1	mnx	seed_Seed243277_1.mnx	TRUE	TRUE	Vibrio cholerae serotype O1 (strain ATCC 39315 / El Tor Inaba N16961)		3.2917	2	3.2917	3	3	0	0	0	0	0	0	0	3	0	0	R40AF03A7_B, RD6A3507_B, R186ADE47_B	RA5B1C3F8_B	R5547336_B, R40AF03A7_B, R5DF35FE1_B	RB74BCE1A_B
seed_Seed257313_1	mnx	seed_Seed257313_1.mnx	TRUE	TRUE	Bordetella pertussis (strain Tohama I / ATCC BAA-589 / NCTC 13251)		2	1	2	1	1	0	0	0	0	0	0	0	1.5	0	0	R5547336_B	RB74BCE1A_B	R5547336_B	RB74BCE1A_B
seed_Seed269799_3	mnx	seed_Seed269799_3.mnx	TRUE	TRUE	Geobacter metallireducens (strain GS-15 / ATCC 53774 / DSM 7210)		2.3333	1	2.3333	1	1	0	0	0	0	0	0	0	2	0	0	RD33362A0_B, R5547336_B, RD6A3507_B		RD33362A0_B, RD6A3507_B	RA5B1C3F8_B
seed_Seed272560_3	mnx	seed_Seed272560_3.mnx	TRUE	TRUE	Burkholderia pseudomallei (strain K96243)		4.5	1	3	1	1	0.5	0.5	0	0	0.5	0.5	0.5	2.5	0	0	R5547336_B, R28766662_B	R2A308102_B, RB74BCE1A_B, RF9C3EA19_B, RF1040912_B	R1D3E4ED1_B, R67D3D8EC_B, R28766662_B, R800A4C67_B	RA5B1C3F8_B, RB74BCE1A_B
seed_Seed272562_1	mnx	seed_Seed272562_1.mnx	TRUE	TRUE	Clostridium acetobutylicum (strain ATCC 824 / DSM 792 / JCM 1419 / LMG 5710 / VKM B-1787)		3	1	3	1	2	0	0	0	0	0	0	0	1	0	0	RD6A3507_B, RF2771D9D_B, R620351C1_B		RD6A3507_B, R620351C1_B	RFDE90BF1_B
seed_Seed272620_3	mnx	seed_Seed272620_3.mnx	TRUE	TRUE	Klebsiella pneumoniae subsp. pneumoniae (strain ATCC 700721 / MGH 78578)		6.6667	2	5	3	3	0	0	0	0	0	0	0	4	0	0	R1463504D_B, R61FE1BCC_B, RB0F95BA6_B, R5DF35FE1_B, RF4101EBB_B, R573E9A0_B	RB74BCE1A_B	R5547336_B, R1463504D_B, R81D753DC_B, RD6A3507_B, R61FE1BCC_B, RE0A51CB0_B, R186ADE47_B	RCA6AC6D8_B
seed_Seed272634_1	mnx	seed_Seed272634_1.mnx	TRUE	TRUE	Mycoplasma pneumoniae (strain ATCC 29342 / M129)		1	0.5	1	1	1	0	0	0	0	0	0	0	1	0	0
seed_Seed272947_1	mnx	seed_Seed272947_1.mnx	TRUE	TRUE	Rickettsia prowazekii (strain Madrid E)		1	1	1	1	1	0	0	0	0	0	0	0	1	0	0	R573E9A0_B		RB7BA21EF_B	R30B876E7_B
seed_Seed300852_3	mnx	seed_Seed300852_3.mnx	FALSE	TRUE	Thermus thermophilus (strain HB8 / ATCC 27634 / DSM 579)		0	0	0	0	0	0	0	0	0	0	0	0	0	0	0
iEcolC_1368	bigg	iEcolC_1368.bigg	FALSE	TRUE	Escherichia coli ATCC 8739	b, c	0	0	0	0	0	0	0	0	0	0	0	0	0	0	0
seed_Seed309807_19	mnx	seed_Seed309807_19.mnx	TRUE	TRUE	Salinibacter ruber (strain DSM 13855 / M31)		4	2	3.6667	2	3	0	0	0	0	0	0	0	1	0	0	R5547336_B, RD6A3507_B, R28766662_B	R923AD9F1_B	R5547336_B, R6ED5FC2A_B, RD6A3507_B, RE3700A43_B
seed_Seed71421_1	mnx	seed_Seed71421_1.mnx	TRUE	TRUE	Haemophilus influenzae (strain ATCC 51907 / DSM 11121 / KW20 / Rd)		0.75	0.75	0.75	0.75	0.75	0	0	0	0	0	0	0	0.75	0	0	R573E9A0_B			RA5B1C3F8_B
seed_Seed83332_1	mnx	seed_Seed83332_1.mnx	TRUE	TRUE	Mycobacterium tuberculosis (strain ATCC 25618 / H37Rv)		3	1	3	1	1	0	0	0	0	0	0	0	2	0	0	R5547336_B	R2A308102_B, RB74BCE1A_B	R5547336_B, R40AF03A7_B, RD6A3507_B
seed_Seed85962_1	mnx	seed_Seed85962_1.mnx	TRUE	TRUE	Helicobacter pylori (strain ATCC 700392 / 26695) (Campylobacter pylori)		0.875	0.875	0.875	0.875	0.875	0	0	0	0	0	0	0	0.875	0	0		RD830ECC5_B		RD830ECC5_B
seed_Seed93061_3	mnx	seed_Seed93061_3.mnx	TRUE	TRUE	Staphylococcus aureus (strain NCTC 8325)		3	2	3	3	3	0.5	0.5	0	0	0.5	0.5	0.5	1.875	0	0	R40AF03A7_B, RE3700A43_B, R61FE1BCC_B, R573E9A0_B	RDF3FE2F3_B	REA0DCE8E_B, R28766662_B	RA5B1C3F8_B, RFDE90BF1_B, RE7E0E79F_B
seed_Seed99287_1	mnx	seed_Seed99287_1.mnx	TRUE	TRUE	Salmonella typhimurium (strain LT2 / SGSC1412 / ATCC 700720)		5	2	5	4	3	0	0	0	0	0	0	0	3	0	0	R40AF03A7_B, RD6A3507_B, R61FE1BCC_B, R573E9A0_B	RF9C3EA19_B	R85B3599C_B, R40AF03A7_B, RD6A3507_B, R61FE1BCC_B	RA5B1C3F8_B, RF9C3EA19_B
yeastnet_v5_01_model	mnx	yeastnet_v5_01_model.mnx	TRUE	TRUE	Saccharomyces cerevisiae (strain ATCC 204508 / S288c) (Baker&#39;s yeast)		0	0	0	0	0	0	0	0	0	0	0	0	1	0	0	R276891C_LR		R276891C_LR
yeastnet_v7_6	mnx	yeastnet_v7_6.mnx	TRUE	TRUE	Saccharomyces cerevisiae (strain ATCC 204508 / S288c) (Baker&#39;s yeast)		61.9389	8	8	6.5	3	6.672	6.672	0	3	0	0	0	7	6.672	0	RBE18D8AB_B, R3097DF48_B, RD4A3E5D2_B, R69C8FB41_B, R9435ABB7_B, R623FDD23_B, REAC18450_B, R51DFD2E9_B, R1CB10AA5_B, REBCE2974_B, R1E73B13F_B, R3B432680_B, R40F0124E_B, R8569833_B, R67B253B0_B, RB74BCE1A_B, RD5E64421_B, R39A22DA0_B, R75E08CB8_B, RAF26BBB8_B, R1FFDF741_B, R5F46211E_B, R8A5C19D_B, R2A0BE2AF_B, RE3198A0B_B, R216CA009_B, R940FA4A2_B, R701122C9_B, R5B977650_B, RAF733053_B, R2C930A68_B…	R14D4F2E9_B, R1CE0FD81_B, RA5B1C3F8_B, RD47BD493_B, R787A6EA1_B, RFE78EDC4_B, RE7019475_B, RAEB67CEF_B, R1B59887D_B, R74C0BF99_B, RB5D6709_B, RC38922D1_B, RBA1EB653_B, R4269EB94_B, R4DDFC1CE_B, R86255336_B, R70ADAFAA_B, RE043EA7D_B, R28766662_B, RF03E5809_B, R2A514FF5_B, R1D91677F_B, RE8370F12_B, RB72DDC72_B, R6EF38510_B, R519CE218_B, R543D9FD7_B, R8CD42A12_B, R3FB7A5C0_B, RAF0F6B5F_B, REAC05C92_…	R107875F7_B, R69C8FB41_B, R9435ABB7_B, R4E905AA3_B, RF3406A26_B, RC409E6B2_B, RB50968E_B, RCFA3F690_B, R40F0124E_B, R67B253B0_B, RD1F0C91E_B, R39A22DA0_B, R63CC665D_B, R435A649E_B, RBA1EB653_B, R1FFDF741_B, R8A5C19D_B, R1401C1DB_B, R5C32BAC_B, R216CA009_B, R6B0ADC7D_B, RAF733053_B, RFF9A1D67_B, R822C2259_B, R83113D03_B, RC8AE5CC9_B, R5F97F972_B, R8725D731_B, R28BF4A7E_B, RB48251FC_B, RD3518BB2_B,…	RA5B1C3F8_B, R71EBDD10_B, RD78DAD32_B, R1D6CFE63_B, R82109EE_B, R875B8CAF_B, RA22B3905_B, R455A49C3_B, R4A167AA5_B, R2748510F_B, R8B443B72_B, RACFB7218_B, R669F0256_B, R74C0BF99_B, R7633988E_B, RB5D6709_B, RC38922D1_B, RE1AE97B0_B, R5C2F31DB_B, R1E93863E_B, R61301073_B, RD8E7E2C4_B, R28766662_B, RFA745391_B, RE7E0E79F_B, R8B7D9DD0_B, R2A514FF5_B, R1D91677F_B, R51BADAB_B, R95F08F4D_B, R28B1C183_B,…
manual_iAbaylyiv4	mnx	manual_iAbaylyiv4.mnx	FALSE	TRUE	Acinetobacter sp. ADP1		0	0	0	0	0	0	0	0	0	0	0	0	0	0	0
manual_iCce806	mnx	manual_iCce806.mnx	FALSE	FALSE	Cyanothece sp. ATCC 51142
iECP_1309	bigg	iECP_1309.bigg	FALSE	TRUE	Escherichia coli 536	b, c	0	0	0	0	0	0	0	0	0	0	0	0	0	0	0
manual_buchnera	mnx	manual_buchnera.mnx	FALSE	TRUE	Buchnera aphidicola str. APS (Acyrthosiphon pisum)		0	0	0	0	0	0	0	0	0	0	0	0	0	0	0
iECs_1301	bigg	iECs_1301.bigg	FALSE	TRUE	Escherichia coli O157:H7 str. Sakai	b, c	0	0	0	0	0	0	0	0	0	0	0	0	0	0	0
iECS88_1305	bigg	iECS88_1305.bigg	FALSE	TRUE	Escherichia coli S88	b, c	0	0	0	0	0	0	0	0	0	0	0	0	0	0	0
iECSE_1348	bigg	iECSE_1348.bigg	FALSE	TRUE	Escherichia coli SE11	b, c	0	0	0	0	0	0	0	0	0	0	0	0	0	0	0
iECSF_1327	bigg	iECSF_1327.bigg	FALSE	TRUE	Escherichia coli SE15	b, c	0	0	0	0	0	0	0	0	0	0	0	0	0	0	0
iEcSMS35_1347	bigg	iEcSMS35_1347.bigg	FALSE	TRUE	Escherichia coli SMS-3-5	b, c	0	0	0	0	0	0	0	0	0	0	0	0	0	0	0
iAF1260b	bigg	iAF1260b.bigg	FALSE	TRUE	Escherichia coli str. K-12 substr. MG1655		0	0	0	0	0	0	0	0	0	0	0	0	0	0	0
iECSP_1301	bigg	iECSP_1301.bigg	FALSE	TRUE	Escherichia coli O157:H7 str. TW14359	b, c	0	0	0	0	0	0	0	0	0	0	0	0	0	0	0
iECUMN_1333	bigg	iECUMN_1333.bigg	FALSE	TRUE	Escherichia coli UMN026	b, c	0	0	0	0	0	0	0	0	0	0	0	0	0	0	0
iECW_1372	bigg	iECW_1372.bigg	FALSE	TRUE	Escherichia coli W	b, c	0	0	0	0	0	0	0	0	0	0	0	0	0	0	0
iEKO11_1354	bigg	iEKO11_1354.bigg	FALSE	TRUE	Escherichia coli KO11FL	b, c	0	0	0	0	0	0	0	0	0	0	0	0	0	0	0
iETEC_1333	bigg	iETEC_1333.bigg	FALSE	TRUE	Escherichia coli ETEC H10407	b, c	0	0	0	0	0	0	0	0	0	0	0	0	0	0	0
iG2583_1286	bigg	iG2583_1286.bigg	FALSE	TRUE	Escherichia coli O55:H7 str. CB9615	b, c	0	0	0	0	0	0	0	0	0	0	0	0	0	0	0
iHN637	bigg	iHN637.bigg	FALSE	TRUE	Clostridium ljungdahlii DSM 13528		0	0	0	0	0	0	0	0	0	0	0	0	0	0	0
iIT341	bigg	iIT341.bigg	FALSE	TRUE	Helicobacter pylori 26695		0	0	0	0	0	0	0	0	0	0	0	0	0	0	0
iJN678	bigg	iJN678.bigg	FALSE	TRUE	Synechocystis sp. PCC 6803		0	0	0	0	0	0	0	0	0	0	0	0	0	0	0
iJN746	bigg	iJN746.bigg	TRUE	TRUE	Pseudomonas putida KT2440		1	1	1	1	0	0	0	0	0	0	0	0	1	0	4	ACALD			ALDD2x_copy2
iAF1260	bigg	iAF1260.bigg	FALSE	TRUE	Escherichia coli str. K-12 substr. MG1655		0	0	0	0	0	0	0	0	0	0	0	0	0	0	0
iJO1366	bigg	iJO1366.bigg	FALSE	TRUE	Escherichia coli str. K-12 substr. MG1655	c	0	0	0	0	0	0	0	0	0	0	0	0	0	0	0
iJR904	bigg	iJR904.bigg	FALSE	TRUE	Escherichia coli str. K-12 substr. MG1655		0	0	0	0	0	0	0	0	0	0	0	0	0	0	0
iLF82_1304	bigg	iLF82_1304.bigg	FALSE	TRUE	Escherichia coli LF82	b, c	0	0	0	0	0	0	0	0	0	0	0	0	0	0	0
iLJ478	bigg	iLJ478.bigg	FALSE	TRUE	Thermotoga maritima MSB8		0	0	0	0	0	0	0	0	0	0	0	0	0	0	0
iMM1415	bigg	iMM1415.bigg	FALSE		Mus musculus
iMM904	bigg	iMM904.bigg	FALSE	TRUE	Saccharomyces cerevisiae S288c		0	0	0	0	0	0	0	0	0	0	0	0	0	0	0
iND750	bigg	iND750.bigg	TRUE	TRUE	Saccharomyces cerevisiae S288c		0	0	0	0	0	0	0	0	0	0	0	0	1	0	0	ACOAH		ACOAH
iNJ661	bigg	iNJ661.bigg	FALSE	TRUE	Mycobacterium tuberculosis H37Rv		0	0	0	0	0	0	0	0	0	0	0	0	0	0	0
iNRG857_1313	bigg	iNRG857_1313.bigg	FALSE	TRUE	Escherichia coli O83:H1 str. NRG 857C	b, c	0	0	0	0	0	0	0	0	0	0	0	0	0	0	0
iPC815	bigg	iPC815.bigg	FALSE	TRUE	Yersinia pestis CO92		0	0	0	0	0	0	0	0	0	0	0	0	0	0	0
iAF692	bigg	iAF692.bigg	FALSE	TRUE	Methanosarcina barkeri str. Fusaro		0	0	0	0	0	0	0	0	0	0	0	0	0	0	0
iRC1080	bigg	iRC1080.bigg	TRUE	TRUE	Chlamydomonas		0	0	1	1	1	0	0	0	0	0	0	0	2.25	0	0	H2Othu, FACOAE1836Z9Z12Z, FACOAE1839Z12Z15Z, FACOAL160, FACOAL1821, FACOAL181_1, TAGAH16018111Z180, TAGAH16018111Z18111Z, TAGAH16018111Z1835Z9Z12Z, TAGAH16018111Z1845Z9Z12Z15Z, TAGAH1601819Z180, TAGAH1601819Z18111Z, TAGAH1601819Z1835Z9Z12Z, TAGAH1601819Z1845Z9Z12Z15Z, TAGAH1801819Z180, TAGAH1801819Z18111Z, TAGAH1801819Z1835Z9Z12Z, TAGAH1801819Z1845Z9Z12Z15Z, TAGAH18111Z18111Z180, TAGAH18111Z18111…	H2Otm, MDHh	GLNth, FACOAE1836Z9Z12Z, FACOAE1839Z12Z15Z, FACOAL160, FACOAL1821, FACOAL181_1, TAGAH16018111Z180, TAGAH16018111Z18111Z, TAGAH16018111Z1835Z9Z12Z, TAGAH16018111Z1845Z9Z12Z15Z, TAGAH1601819Z180, TAGAH1601819Z18111Z, TAGAH1601819Z1835Z9Z12Z, TAGAH1601819Z1845Z9Z12Z15Z, TAGAH1801819Z180, TAGAH1801819Z18111Z, TAGAH1801819Z1835Z9Z12Z, TAGAH1801819Z1845Z9Z12Z15Z, TAGAH18111Z18111Z180, TAGAH18111Z18111Z…	H2Oth
iS_1188	bigg	iS_1188.bigg	FALSE	FALSE	Shigella flexneri 2a str. 2457T
iSB619	bigg	iSB619.bigg	FALSE	FALSE	Staphylococcus aureus subsp. aureus N315
iSbBS512_1146	bigg	iSbBS512_1146.bigg	FALSE	FALSE	Shigella boydii CDC 3083-94
iSBO_1134	bigg	iSBO_1134.bigg	FALSE	FALSE	Shigella boydii Sb227
iSDY_1059	bigg	iSDY_1059.bigg	FALSE	FALSE	Shigella dysenteriae Sd197
iSF_1195	bigg	iSF_1195.bigg	FALSE	FALSE	Shigella flexneri 2a str. 301
iSFV_1184	bigg	iSFV_1184.bigg	FALSE	FALSE	Shigella flexneri 5 str. 8401
iSFxv_1172	bigg	iSFxv_1172.bigg	FALSE	FALSE	Shigella flexneri 2002017
iSSON_1240	bigg	iSSON_1240.bigg	FALSE	TRUE	Shigella sonnei Ss046	b, c	0	0	0	0	0	0	0	0	0	0	0	0	0	0	0
iAF987	bigg	iAF987.bigg	FALSE	TRUE	Geobacter metallireducens GS-15		0	0	0	0	0	0	0	0	0	0	0	0	0	0	0
iUMN146_1321	bigg	iUMN146_1321.bigg	FALSE	TRUE	Escherichia coli UM146	b, c	0	0	0	0	0	0	0	0	0	0	0	0	0	0	0
iUMNK88_1353	bigg	iUMNK88_1353.bigg	FALSE	TRUE	Escherichia coli UMNK88	b, c	0	0	0	0	0	0	0	0	0	0	0	0	0	0	0
iUTI89_1310	bigg	iUTI89_1310.bigg	FALSE	TRUE	Escherichia coli UTI89	b, c	0	0	0	0	0	0	0	0	0	0	0	0	0	0	0
iWFL_1372	bigg	iWFL_1372.bigg	FALSE	TRUE	Escherichia coli W	b, c	0	0	0	0	0	0	0	0	0	0	0	0	0	0	0
iY75_1357	bigg	iY75_1357.bigg	FALSE	TRUE	Escherichia coli str. K-12 substr. W3110	b, c	0	0	0	0	0	0	0	0	0	0	0	0	0	0	0
iYL1228	bigg	iYL1228.bigg	FALSE	TRUE	Klebsiella pneumoniae subsp. pneumoniae MGH 78578		0	0	0	0	0	0	0	0	0	0	0	0	0	0	0
iYO844	bigg	iYO844.bigg	FALSE	TRUE	Bacillus subtilis subsp. subtilis str. 168		0	0	0	0	0	0	0	0	0	0	0	0	0	0	0
iZ_1308	bigg	iZ_1308.bigg	FALSE	TRUE	Escherichia coli O157:H7 str. EDL933	b, c	0	0	0	0	0	0	0	0	0	0	0	0	0	0	0
RECON1	bigg	RECON1.bigg	FALSE		Homo sapiens
STM_v1_0	bigg	STM_v1_0.bigg	FALSE	TRUE	Salmonella enterica subsp. enterica serovar Typhimurium str. LT2		0	0	0	0	0	0	0	0	0	0	0	0	0	0	0
iAPECO1_1312	bigg	iAPECO1_1312.bigg	FALSE	TRUE	Escherichia coli APEC O1	b, c	0	0	0	0	0	0	0	0	0	0	0	0	0	0	0
Seed400667.4	seed	Seed400667.4.seed	TRUE	TRUE	Acinetobacter baumannii ATCC 17978 ( Seed400667.4 )	d	3	1	3	1	1	0	0	0	0	0	0	0	2.5	0	0	rxn01241_c0, rxn10042_c0	rxn09240_c0	rxn00544_c0, rxn00379_c0, rxn05561_c0, rxn05654_c0	rxn05206_c0, rxn10153_c0, rxn10125_c0
Opt62977.3	seed	Opt62977.3.seed	TRUE	TRUE	Acinetobacter sp. ADP1 ( Opt62977.3 )	d	3	1	2	1	1	0.5	0.5	0.5	0.5	0.5	0.5	0.5	2	0.5	0	rxn10042_c0, rxn05937_c0, rxn00379_c0	rxn01102_c0	rxn05605_c0, rxn00781_c0, rxn05937_c0, rxn10945_c0, rxn05561_c0, rxn10122_c0	rxn10154_c0, rxn10125_c0, rxn09240_c0
Seed62977.3	seed	Seed62977.3.seed	TRUE	TRUE	Acinetobacter sp. ADP1 ( Seed62977.3 )	d	3	1	2	1	1	0.5	0.5	0.5	0.5	0.5	0.5	0.5	2	0.5	0	rxn05937_c0, rxn10042_c0	rxn01102_c0, rxn09240_c0	rxn10122_c0, rxn05561_c0, rxn10945_c0, rxn05937_c0, rxn05605_c0	rxn10154_c0, rxn01102_c0, rxn09240_c0, rxn10125_c0
Seed176299.10	seed	Seed176299.10.seed	TRUE	TRUE	Agrobacterium tumefaciens str. C58 ( Seed176299.10 )	d	5.6667	1	3	1	1	0	0	0	0	0	0	0	1	0	0	rxn05313_c0, rxn10042_c0, rxn00778_c0	rxn00817_c0, rxn01286_c0, rxn09240_c0	rxn00781_c0, rxn00577_c0, rxn10122_c0	rxn05145_c0, rxn05206_c0, rxn05638_c0, rxn00772_c0, rxn00058_c0, rxn09240_c0
Seed176299.3	seed	Seed176299.3.seed	TRUE	TRUE	Agrobacterium tumefaciens str. C58 ( Seed176299.3 )	d	5	1	3	1	1	0	0	0	0	0	0	0	1	0	0	rxn00778_c0, rxn10042_c0, rxn00577_c0	rxn09240_c0, rxn01102_c0	rxn00704_c0, rxn10122_c0, rxn00781_c0	rxn09240_c0, rxn10125_c0, rxn00058_c0, rxn00772_c0, rxn05596_c0
Seed290397.13	seed	Seed290397.13.seed	TRUE	TRUE	Anaeromyxobacter dehalogenans 2CP-C ( Seed290397.13 )		3	2	3	2	3	0	0	0	0	0	0	0	2	0	0	rxn10042_c0	rxn01102_c0, rxn01444_c0	rxn10124_c0, rxn10123_c0, rxn10122_c0	rxn00058_c0, rxn01102_c0, rxn10154_c0, rxn10152_c0, rxn10125_c0, rxn01444_c0
Seed234826.3	seed	Seed234826.3.seed	TRUE	TRUE	Anaplasma marginale str. St. Maries ( Seed234826.3 )		1	1	1	1	1	0	0	0	0	0	0	0	1	0	0	rxn10043_c0, rxn10945_c0		rxn10043_c0	rxn05638_c0
Seed224324.1	seed	Seed224324.1.seed	TRUE	TRUE	Aquifex aeolicus VF5 ( Seed224324.1 )		1	1	1	1	1	0	0	0	0	0	0	0	1	0	0	rxn00288_c0	rxn00058_c0, rxn05206_c0	rxn10122_c0, rxn10043_c0	rxn05206_c0
Seed290399.4	seed	Seed290399.4.seed	TRUE	TRUE	Arthrobacter sp. FB24 ( Seed290399.4 )	d	4	1	2	1	1	0	0	0	0	0	0	0	2.3333	0	0	rxn10042_c0	rxn00547_c0, rxn01102_c0, rxn09240_c0	rxn05225_c0, rxn10122_c0, rxn00379_c0, rxn10123_c0, rxn08528_c0, rxn09180_c0	rxn05596_c0, rxn00547_c0, rxn05638_c0, rxn01286_c0, rxn00058_c0
Seed76114.4	seed	Seed76114.4.seed	TRUE	TRUE	Azoarcus sp. EbN1 ( Seed76114.4 )	d	4	1	3	1	1	0	0	0	0	0	0	0	2	0	0	rxn10042_c0	rxn09240_c0, rxn01102_c0, rxn01352_c0	rxn00288_c0	rxn09240_c0, rxn00058_c0, rxn10052_c0, rxn01102_c0, rxn10125_c0
iAT_PLT_636	bigg	iAT_PLT_636.bigg	FALSE		Homo sapiens
Seed451709.4	seed	Seed451709.4.seed	TRUE	TRUE	Bacillus cereus 03BB108 ( Seed451709.4 )		4	2	3	3	3	0.5	0.5	0.5	0	0.5	0.5	0.5	3.25	0.5	0	rxn00781_c0, rxn10042_c0, rxn00441_c0	rxn05145_c0, rxn00772_c0	rxn10122_c0, rxn10945_c0, rxn05939_c0	rxn05145_c0, rxn05596_c0, rxn05604_c0, rxn00772_c0, rxn05573_c0, rxn01100_c0, rxn00058_c0
Seed592022.4	seed	Seed592022.4.seed	TRUE	TRUE	Bacillus megaterium DSM319 ( Seed592022.4 )		4	2	4	3	3	0.5	0.5	0.5	0.5	0.5	0.5	0.5	4	0.5	0	rxn00781_c0, rxn10042_c0	rxn05054_c0, rxn00772_c0, rxn01872_c0	rxn03541_c0, rxn00778_c0	rxn05596_c0, rxn05638_c0, rxn05602_c0, rxn01100_c0, rxn01872_c0, rxn00058_c0
Opt224308.1	seed	Opt224308.1.seed	TRUE	TRUE	Bacillus subtilis subsp. subtilis str. 168 ( Opt224308.1 )		5	2	3	3	3	0	0	0	0	0	0	0	4	0	0	rxn08615_c0, rxn01132_c0, rxn00097_c0, rxn10042_c0	rxn01100_c0, rxn05145_c0	rxn08615_c0, rxn00097_c0, rxn05313_c0	rxn00058_c0, rxn05573_c0, rxn01286_c0, rxn00022_c0, rxn05602_c0, rxn05596_c0
Seed224308.1	seed	Seed224308.1.seed	TRUE	TRUE	Bacillus subtilis subsp. subtilis str. 168 ( Seed224308.1 )		5	2	3	3	3	0	0	0	0	0	0	0	4	0	0	rxn05740_c0, rxn01967_c0, rxn00097_c0, rxn10042_c0	rxn01286_c0, rxn05145_c0	rxn08615_c0, rxn01967_c0, rxn00097_c0, rxn05313_c0	rxn00058_c0, rxn05573_c0, rxn01286_c0, rxn05602_c0, rxn05596_c0
iBsu1103	seed	iBsu1103.seed	TRUE	TRUE	Bacillus subtilis subsp. subtilis str. 168 ( iBsu1103 )		3.5	1	3.5	3	3	0	0	0	0	0	0	0	3.25	0	0	rxn00141_c0, rxn05226_c0, rxn01132_c0	rxn01102_c0, rxn05145_c0	rxn05226_c0, rxn01132_c0, rxn05313_c0	rxn01100_c0, rxn00772_c0
Seed295405.3	seed	Seed295405.3.seed	TRUE	TRUE	Bacteroides fragilis YCH46 ( Seed295405.3 )	d	2.0833	1.5417	2.0833	2	2.0833	0	0	0	0	0	0	0	1	0	0	rxn00379_c0	rxn05209_c0, rxn00817_c0	rxn00704_c0, rxn00379_c0	rxn05145_c0
Seed360095.3	seed	Seed360095.3.seed	TRUE	TRUE	Bartonella bacilliformis KC583 ( Seed360095.3 )		0.0833	0.0833	0.0833	0.0833	0.0833	0	0	0	0	0	0	0	0.0417	0	0		rxn05209_c0		rxn05209_c0
Seed264462.1	seed	Seed264462.1.seed	TRUE	TRUE	Bdellovibrio bacteriovorus HD100 ( Seed264462.1 )		1	1	1	1	1	0	0	0	0	0	0	0	1	0	0	rxn10122_c0	rxn00058_c0	rxn10122_c0, rxn10043_c0
Seed206672.1	seed	Seed206672.1.seed	TRUE	TRUE	Bifidobacterium longum NCC2705 ( Seed206672.1 )		0.5	0.5	0.5	0.5	0	0	0	0	0	0	0	0	0.5	0	0	rxn10042_c0			rxn10125_c0
Seed203907.1	seed	Seed203907.1.seed	TRUE	TRUE	Blochmannia floridanus ( Seed203907.1 )	d	1	1	1	1	1	0	0	0	0	0	0	0	1	0	0		rxn09240_c0	rxn00379_c0
iB21_1397	bigg	iB21_1397.bigg	FALSE	TRUE	Escherichia coli BL21(DE3)	b, c	0	0	0	0	0	0	0	0	0	0	0	0	0	0	0
